# Supplementary material for: Ethyl 2-(3-phenyl­thio­ureido)-5,6-di­hydro-4H-cyclo­penta­[b]thio­phene-3-carboxyl­ate
Source: Acta Crystallogr Sect E Struct Rep Online. 2012 Jul 7;68(Pt 8):o2360. doi: 10.1107/S1600536812029893 (PMC3414293; doi:10.1107/S1600536812029893)
Supplement: Supplementary file 1 [file e-68-o2360-sup1.cif]

##############################################################################
#                                                                            #
# This CIF contains the data in a paper accepted for publication in          #
# Acta Crystallographica Section E. It conforms to the requirements of       #
# Notes for Authors for Acta Crystallographica Section E, and has been       #
# peer reviewed under the auspices of the IUCr Commission on Journals.       #
#                                                                            #
# Full details of the Crystallographic Information File format               #
# are given in the paper "The Crystallographic Information File (CIF):       #
# a New Standard Archive File for Crystallography" by S. R. Hall, F. H.      #
# Allen and I. D. Brown [Acta Cryst. (1991), A47, 655-685].                  #
#                                                                            #
# The current version of the core CIF dictionary is obtainable from          #
# ftp://ftp.iucr.org/pub/cif_core.dic.                                       #
#                                                                            #
# Software is freely available for graphical display of the structure(s)     #
# in this CIF. For information consult the CIF software page                 #
# http://www.iucr.org/resources/cif/software.                                #
#                                                                            #
# This file may be used for bona fide research purposes within the           #
# scientific community so long as proper attribution is given to the journal # 
# article from which it was obtained.                                        #
#                                                                            #
##############################################################################
data_I
_audit_creation_method     SHELXL-97
_chemical_name_systematic
;
Ethyl 2-(3-phenylthioureido)-5,6-dihydro-4<i>H</i>-
cyclopenta[<i>b</i>]thiophene-3-carboxylate
;
_chemical_name_common     ?
_chemical_formula_moiety     'C17 H18 N2 O2 S2'
_chemical_formula_sum     'C17 H18 N2 O2 S2'
_chemical_formula_iupac     'C17 H18 N2 O2 S2'
_chemical_formula_weight     346.45
_chemical_melting_point     ?
_symmetry_cell_setting     triclinic
_symmetry_space_group_name_H-M     'P -1'
_symmetry_space_group_name_Hall     '-P 1'
loop_
    _symmetry_equiv_pos_as_xyz
    'x, y, z'
    '-x, -y, -z'
_cell_length_a     5.0755(2)
_cell_length_b     12.5088(6)
_cell_length_c     13.3304(5)
_cell_angle_alpha     90.562(3)
_cell_angle_beta     95.711(3)
_cell_angle_gamma     94.378(2)
_cell_volume     839.61(6)
_cell_formula_units_Z     2
_cell_measurement_reflns_used     5829
_cell_measurement_theta_min     2.55
_cell_measurement_theta_max     27.5
_cell_measurement_temperature     295(2)
_exptl_crystal_description     prism
_exptl_crystal_colour     yellow
_exptl_crystal_size_max     0.32
_exptl_crystal_size_mid     0.17
_exptl_crystal_size_min     0.11
_exptl_crystal_density_diffrn     1.370
_exptl_crystal_density_meas     ?
_exptl_crystal_density_method     'not measured'
_exptl_crystal_F_000     364
_exptl_absorpt_coefficient_mu     0.328
_exptl_absorpt_correction_type     none
_exptl_absorpt_process_details     ?
_exptl_absorpt_correction_T_min     ?
_exptl_absorpt_correction_T_max     ?
_exptl_special_details     ?
_diffrn_ambient_temperature     295
_diffrn_radiation_type     MoK\a
_diffrn_radiation_wavelength     0.71073
_diffrn_radiation_source     'Enraf Nonius FR590'
_diffrn_radiation_monochromator     'horizonally mounted graphite crystal'
_diffrn_measurement_device_type     'Nonius KappaCCD'
_diffrn_measurement_method     'CCD rotation images,thick slices'
_diffrn_detector_area_resol_mean     9
_diffrn_reflns_number     9172
_diffrn_reflns_av_R_equivalents     0.0411
_diffrn_reflns_av_sigmaI/netI     0.0423
_diffrn_reflns_theta_min     3.07
_diffrn_reflns_theta_max     27.52
_diffrn_reflns_theta_full     27.52
_diffrn_measured_fraction_theta_max     0.966
_diffrn_measured_fraction_theta_full     0.966
_diffrn_reflns_limit_h_min     -5
_diffrn_reflns_limit_h_max     6
_diffrn_reflns_limit_k_min     -16
_diffrn_reflns_limit_k_max     16
_diffrn_reflns_limit_l_min     -17
_diffrn_reflns_limit_l_max     17
_refine_special_details
;
Refinement of <i>F</i>^2^ against ALL reflections. The weighted <i>R</i>-factor
<i>wR</i> and goodness of fit <i>S</i> are based on <i>F</i>^2^, conventional
<i>R</i>-factors <i>R</i> are based on <i>F</i>, with <i>F</i> set to zero for
negative <i>F</i>^2^. The threshold expression of <i>F</i>^2^ >
\s(<i>F</i>^2^) is used only for calculating <i>R</i>-factors(gt) <i>etc</i>.
and is not relevant to the choice of reflections for refinement.
<i>R</i>-factors based on <i>F</i>^2^ are statistically about twice as large
as those based on <i>F</i>, and <i>R</i>- factors based on ALL data will be
even larger.
;
_reflns_number_total     3876
_reflns_number_gt     2727
_reflns_threshold_expression     I>2sigma(I)
_refine_ls_structure_factor_coef     Fsqd
_refine_ls_matrix_type     full
_refine_ls_R_factor_all     0.0672
_refine_ls_R_factor_gt     0.0445
_refine_ls_wR_factor_gt     0.1108
_refine_ls_wR_factor_ref     0.1287
_refine_ls_goodness_of_fit_ref     1.036
_refine_ls_restrained_S_all     1.036
_refine_ls_number_reflns     3876
_refine_ls_number_parameters     208
_refine_ls_number_restraints     0
_refine_ls_hydrogen_treatment     constr
_refine_ls_weighting_scheme     calc
_refine_ls_weighting_details
         'calc w=1/[\s^2^(Fo^2^)+(0.0607P)^2^+0.2145P] where P=(Fo^2^+2Fc^2^)/3'
_atom_sites_solution_hydrogens     geom
_atom_sites_solution_primary     direct
_atom_sites_solution_secondary     difmap
_refine_ls_shift/su_max     0.001
_refine_ls_shift/su_mean     0.000
_refine_diff_density_max     0.275
_refine_diff_density_min     -0.249
_refine_ls_extinction_method     none
_refine_ls_extinction_coef     ?
loop_
    _atom_type_symbol
    _atom_type_description
    _atom_type_scat_dispersion_real
    _atom_type_scat_dispersion_imag
    _atom_type_scat_source
    'C' 'C' 0.0033 0.0016
                         'International Tables Vol C Tables 4.2.6.8 and 6.1.1.4'
    'H' 'H' 0.0000 0.0000
                         'International Tables Vol C Tables 4.2.6.8 and 6.1.1.4'
    'N' 'N' 0.0061 0.0033
                         'International Tables Vol C Tables 4.2.6.8 and 6.1.1.4'
    'O' 'O' 0.0106 0.0060
                         'International Tables Vol C Tables 4.2.6.8 and 6.1.1.4'
    'S' 'S' 0.1246 0.1234
                         'International Tables Vol C Tables 4.2.6.8 and 6.1.1.4'
_computing_data_collection     'COLLECT (Nonius, 1997)'
_computing_cell_refinement     'SCALEPACK (Otwinowski & Minor, 1997)'
_computing_data_reduction     'DENZO and SCALEPACK (Otwinowski & Minor, 1997)'
_computing_structure_solution     'SHELXS97 (Sheldrick, 2008)'
_computing_structure_refinement     'SHELXL97 (Sheldrick, 2008)'
_computing_molecular_graphics     'ORTEP-3 for Windows (Farrugia, 1997)'
_computing_publication_material     'WinGX (Farrugia, 1999)'
loop_
    _atom_site_type_symbol
    _atom_site_label
    _atom_site_fract_x
    _atom_site_fract_y
    _atom_site_fract_z
    _atom_site_U_iso_or_equiv
    _atom_site_adp_type
    _atom_site_calc_flag
    _atom_site_refinement_flags
    _atom_site_occupancy
    _atom_site_symmetry_multiplicity
    _atom_site_disorder_assembly
    _atom_site_disorder_group
    S S1 0.55314(12) 0.02072(4) 0.67471(4) 0.05884(19) Uani d . 1 1 . .
    S S2 0.35795(11) 0.09492(4) 0.87171(4) 0.05360(17) Uani d . 1 1 . .
    O O2 -0.2636(3) 0.37540(12) 0.83065(10) 0.0528(4) Uani d . 1 1 . .
    O O1 -0.1299(3) 0.33086(13) 0.68141(10) 0.0607(4) Uani d . 1 1 . .
    N N1 0.2196(3) 0.17647(13) 0.68280(11) 0.0469(4) Uani d . 1 1 . .
    H H1 0.1318 0.2229 0.6494 0.056 Uiso calc R 1 1 . .
    N N2 0.3310(4) 0.13297(14) 0.52705(13) 0.0582(5) Uani d . 1 1 . .
    H H2 0.3999 0.0896 0.4885 0.070 Uiso calc R 1 1 . .
    C C1 0.1968(4) 0.17638(15) 0.78532(14) 0.0423(4) Uani d . 1 1 . .
    C C9 0.1970(4) 0.21777(16) 0.47921(14) 0.0487(5) Uani d . 1 1 . .
    C C10 0.3005(4) 0.32279(17) 0.49491(15) 0.0536(5) Uani d . 1 1 . .
    H H10 0.4551 0.3384 0.5377 0.064 Uiso calc R 1 1 . .
    C C2 0.0363(4) 0.24425(15) 0.83011(13) 0.0425(4) Uani d . 1 1 . .
    C C4 -0.0737(4) 0.2761(2) 1.02319(15) 0.0566(5) Uani d . 1 1 . .
    H H4A -0.2659 0.2660 1.0134 0.068 Uiso calc R 1 1 . .
    H H4B -0.0208 0.3521 1.0313 0.068 Uiso calc R 1 1 . .
    C C8 0.3604(4) 0.11405(15) 0.62679(15) 0.0466(4) Uani d . 1 1 . .
    C C6 0.2245(5) 0.1327(2) 1.07959(16) 0.0670(6) Uani d . 1 1 . .
    H H6A 0.4038 0.1475 1.1117 0.080 Uiso calc R 1 1 . .
    H H6B 0.1620 0.0597 1.0934 0.080 Uiso calc R 1 1 . .
    C C11 0.1727(5) 0.40396(19) 0.44669(17) 0.0635(6) Uani d . 1 1 . .
    H H11 0.2408 0.4748 0.4573 0.076 Uiso calc R 1 1 . .
    C C15 -0.1225(4) 0.31881(16) 0.77266(14) 0.0459(4) Uani d . 1 1 . .
    C C3 0.0489(4) 0.22821(16) 0.93666(14) 0.0468(4) Uani d . 1 1 . .
    C C16 -0.4291(5) 0.45183(19) 0.77988(16) 0.0573(5) Uani d . 1 1 . .
    H H16A -0.5613 0.4152 0.7313 0.069 Uiso calc R 1 1 . .
    H H16B -0.3218 0.5036 0.7446 0.069 Uiso calc R 1 1 . .
    C C7 0.2103(4) 0.15241(18) 0.96808(15) 0.0533(5) Uani d . 1 1 . .
    C C13 -0.1550(5) 0.2766(3) 0.36669(18) 0.0747(7) Uani d . 1 1 . .
    H H13 -0.3081 0.2614 0.3229 0.090 Uiso calc R 1 1 . .
    C C14 -0.0298(5) 0.1938(2) 0.41490(17) 0.0635(6) Uani d . 1 1 . .
    H H14 -0.0979 0.1230 0.4040 0.076 Uiso calc R 1 1 . .
    C C12 -0.0536(5) 0.3809(2) 0.38337(18) 0.0704(7) Uani d . 1 1 . .
    H H12 -0.1395 0.4362 0.3514 0.084 Uiso calc R 1 1 . .
    C C17 -0.5609(5) 0.5069(2) 0.85914(18) 0.0677(6) Uani d . 1 1 . .
    H H17A -0.6727 0.5584 0.8282 0.102 Uiso calc R 1 1 . .
    H H17B -0.4280 0.5428 0.9067 0.102 Uiso calc R 1 1 . .
    H H17C -0.6665 0.4548 0.8934 0.102 Uiso calc R 1 1 . .
    C C5 0.0370(7) 0.2135(3) 1.11409(18) 0.0839(8) Uani d . 1 1 . .
    H H5A -0.1079 0.1758 1.1448 0.101 Uiso calc R 1 1 . .
    H H5B 0.1328 0.2628 1.1640 0.101 Uiso calc R 1 1 . .
loop_
    _atom_site_aniso_label
    _atom_site_aniso_U_11
    _atom_site_aniso_U_22
    _atom_site_aniso_U_33
    _atom_site_aniso_U_12
    _atom_site_aniso_U_13
    _atom_site_aniso_U_23
    S1 0.0707(4) 0.0530(3) 0.0557(3) 0.0257(3) 0.0055(3) -0.0062(2)
    S2 0.0602(3) 0.0550(3) 0.0490(3) 0.0214(2) 0.0087(2) 0.0070(2)
    O2 0.0585(8) 0.0617(9) 0.0428(7) 0.0272(7) 0.0098(6) 0.0028(6)
    O1 0.0755(10) 0.0716(10) 0.0404(7) 0.0340(8) 0.0104(7) 0.0052(7)
    N1 0.0571(10) 0.0472(9) 0.0395(8) 0.0183(7) 0.0090(7) -0.0002(7)
    N2 0.0839(13) 0.0522(10) 0.0443(9) 0.0294(9) 0.0165(9) -0.0042(7)
    C1 0.0445(10) 0.0414(9) 0.0419(9) 0.0075(8) 0.0061(8) 0.0001(7)
    C9 0.0612(12) 0.0511(11) 0.0376(9) 0.0169(9) 0.0151(9) -0.0015(8)
    C10 0.0628(12) 0.0535(12) 0.0462(11) 0.0113(10) 0.0092(9) -0.0018(9)
    C2 0.0430(9) 0.0469(10) 0.0388(9) 0.0080(8) 0.0062(7) 0.0016(7)
    C4 0.0593(12) 0.0712(14) 0.0419(10) 0.0127(11) 0.0123(9) -0.0014(9)
    C8 0.0542(11) 0.0401(10) 0.0469(10) 0.0080(8) 0.0100(9) -0.0062(8)
    C6 0.0708(14) 0.0866(17) 0.0461(11) 0.0164(13) 0.0095(11) 0.0156(11)
    C11 0.0840(16) 0.0557(13) 0.0551(12) 0.0173(12) 0.0192(12) 0.0064(10)
    C15 0.0472(10) 0.0495(11) 0.0431(10) 0.0119(8) 0.0094(8) -0.0015(8)
    C3 0.0480(10) 0.0530(11) 0.0401(10) 0.0066(9) 0.0062(8) 0.0001(8)
    C16 0.0640(13) 0.0641(13) 0.0481(11) 0.0295(11) 0.0071(10) 0.0053(9)
    C7 0.0558(12) 0.0611(13) 0.0453(10) 0.0139(10) 0.0089(9) 0.0065(9)
    C13 0.0649(15) 0.108(2) 0.0526(13) 0.0221(15) 0.0002(11) -0.0051(13)
    C14 0.0652(14) 0.0703(15) 0.0556(13) 0.0062(12) 0.0090(11) -0.0085(11)
    C12 0.0844(17) 0.0814(18) 0.0520(13) 0.0384(14) 0.0141(12) 0.0134(12)
    C17 0.0762(15) 0.0731(15) 0.0578(13) 0.0338(13) 0.0067(11) -0.0080(11)
    C5 0.109(2) 0.103(2) 0.0471(13) 0.0402(18) 0.0182(14) 0.0121(13)
_geom_special_details
;
All e.s.d.'s (except the e.s.d. in the dihedral angle between two l.s. planes)
are estimated using the full covariance matrix. The cell e.s.d.'s are taken
into account individually in the estimation of e.s.d.'s in distances, angles
and torsion angles; correlations between e.s.d.'s in cell parameters are only
used when they are defined by crystal symmetry. An approximate (isotropic)
treatment of cell e.s.d.'s is used for estimating e.s.d.'s involving l.s.
planes.
;
loop_
    _geom_bond_atom_site_label_1
    _geom_bond_atom_site_label_2
    _geom_bond_site_symmetry_2
    _geom_bond_distance
    _geom_bond_publ_flag
    S1 C8 . 1.671(2) ?
    S2 C7 . 1.728(2) ?
    S2 C1 . 1.7310(19) ?
    O2 C15 . 1.337(2) ?
    O2 C16 . 1.449(2) ?
    O1 C15 . 1.224(2) ?
    N1 C8 . 1.363(2) ?
    N1 C1 . 1.383(2) ?
    N1 H1 . 0.8600 ?
    N2 C8 . 1.348(3) ?
    N2 C9 . 1.425(3) ?
    N2 H2 . 0.8600 ?
    C1 C2 . 1.391(3) ?
    C9 C14 . 1.377(3) ?
    C9 C10 . 1.383(3) ?
    C10 C11 . 1.377(3) ?
    C10 H10 . 0.9300 ?
    C2 C3 . 1.432(3) ?
    C2 C15 . 1.453(3) ?
    C4 C3 . 1.504(3) ?
    C4 C5 . 1.532(3) ?
    C4 H4A . 0.9700 ?
    C4 H4B . 0.9700 ?
    C6 C7 . 1.505(3) ?
    C6 C5 . 1.537(4) ?
    C6 H6A . 0.9700 ?
    C6 H6B . 0.9700 ?
    C11 C12 . 1.366(4) ?
    C11 H11 . 0.9300 ?
    C3 C7 . 1.343(3) ?
    C16 C17 . 1.495(3) ?
    C16 H16A . 0.9700 ?
    C16 H16B . 0.9700 ?
    C13 C12 . 1.374(4) ?
    C13 C14 . 1.386(4) ?
    C13 H13 . 0.9300 ?
    C14 H14 . 0.9300 ?
    C12 H12 . 0.9300 ?
    C17 H17A . 0.9600 ?
    C17 H17B . 0.9600 ?
    C17 H17C . 0.9600 ?
    C5 H5A . 0.9700 ?
    C5 H5B . 0.9700 ?
loop_
    _geom_angle_atom_site_label_1
    _geom_angle_atom_site_label_2
    _geom_angle_atom_site_label_3
    _geom_angle_site_symmetry_1
    _geom_angle_site_symmetry_3
    _geom_angle
    _geom_angle_publ_flag
    C7 S2 C1 . . 90.32(9) ?
    C15 O2 C16 . . 116.57(15) ?
    C8 N1 C1 . . 129.72(17) ?
    C8 N1 H1 . . 115.1 ?
    C1 N1 H1 . . 115.1 ?
    C8 N2 C9 . . 126.40(16) ?
    C8 N2 H2 . . 116.8 ?
    C9 N2 H2 . . 116.8 ?
    N1 C1 C2 . . 122.14(17) ?
    N1 C1 S2 . . 125.40(14) ?
    C2 C1 S2 . . 112.45(14) ?
    C14 C9 C10 . . 120.6(2) ?
    C14 C9 N2 . . 119.4(2) ?
    C10 C9 N2 . . 119.87(19) ?
    C11 C10 C9 . . 119.5(2) ?
    C11 C10 H10 . . 120.3 ?
    C9 C10 H10 . . 120.3 ?
    C1 C2 C3 . . 110.87(17) ?
    C1 C2 C15 . . 122.59(16) ?
    C3 C2 C15 . . 126.54(17) ?
    C3 C4 C5 . . 103.25(18) ?
    C3 C4 H4A . . 111.1 ?
    C5 C4 H4A . . 111.1 ?
    C3 C4 H4B . . 111.1 ?
    C5 C4 H4B . . 111.1 ?
    H4A C4 H4B . . 109.1 ?
    N2 C8 N1 . . 114.24(17) ?
    N2 C8 S1 . . 121.58(14) ?
    N1 C8 S1 . . 124.18(15) ?
    C7 C6 C5 . . 101.64(19) ?
    C7 C6 H6A . . 111.4 ?
    C5 C6 H6A . . 111.4 ?
    C7 C6 H6B . . 111.4 ?
    C5 C6 H6B . . 111.4 ?
    H6A C6 H6B . . 109.3 ?
    C12 C11 C10 . . 120.3(2) ?
    C12 C11 H11 . . 119.9 ?
    C10 C11 H11 . . 119.9 ?
    O1 C15 O2 . . 122.23(17) ?
    O1 C15 C2 . . 125.21(17) ?
    O2 C15 C2 . . 112.56(16) ?
    C7 C3 C2 . . 112.96(18) ?
    C7 C3 C4 . . 111.40(18) ?
    C2 C3 C4 . . 135.63(18) ?
    O2 C16 C17 . . 107.08(17) ?
    O2 C16 H16A . . 110.3 ?
    C17 C16 H16A . . 110.3 ?
    O2 C16 H16B . . 110.3 ?
    C17 C16 H16B . . 110.3 ?
    H16A C16 H16B . . 108.6 ?
    C3 C7 C6 . . 114.13(19) ?
    C3 C7 S2 . . 113.40(16) ?
    C6 C7 S2 . . 132.46(17) ?
    C12 C13 C14 . . 120.2(2) ?
    C12 C13 H13 . . 119.9 ?
    C14 C13 H13 . . 119.9 ?
    C9 C14 C13 . . 119.1(2) ?
    C9 C14 H14 . . 120.5 ?
    C13 C14 H14 . . 120.5 ?
    C11 C12 C13 . . 120.4(2) ?
    C11 C12 H12 . . 119.8 ?
    C13 C12 H12 . . 119.8 ?
    C16 C17 H17A . . 109.5 ?
    C16 C17 H17B . . 109.5 ?
    H17A C17 H17B . . 109.5 ?
    C16 C17 H17C . . 109.5 ?
    H17A C17 H17C . . 109.5 ?
    H17B C17 H17C . . 109.5 ?
    C4 C5 C6 . . 109.55(19) ?
    C4 C5 H5A . . 109.8 ?
    C6 C5 H5A . . 109.8 ?
    C4 C5 H5B . . 109.8 ?
    C6 C5 H5B . . 109.8 ?
    H5A C5 H5B . . 108.2 ?
loop_
    _geom_hbond_atom_site_label_D
    _geom_hbond_atom_site_label_H
    _geom_hbond_atom_site_label_A
    _geom_hbond_site_symmetry_A
    _geom_hbond_distance_DH
    _geom_hbond_distance_HA
    _geom_hbond_distance_DA
    _geom_hbond_angle_DHA
    _geom_hbond_publ_flag
    N2 H2 S1 2_656 0.86 2.61 3.415(2) 157 yes
    N1 H1 O1 1_555 0.86 2.04 2.719(2) 136 yes
data_global
_journal_date_recd_electronic     2012-06-04
_journal_date_accepted     2012-06-30
_journal_name_full     'Acta Crystallographica, Section E'
_journal_year     2012
_journal_volume     68
_journal_issue      8
_journal_page_first     o2360
_journal_page_last     o2360
_journal_paper_category     QO
_journal_paper_doi     10.1107/S1600536812029893
_journal_coeditor_code     LR2068
_publ_contact_author_name     ' Professor Carlos Alberto De Simone'
_publ_contact_author_address
;
    Department of Physics and Informatics
    Institute of Physics, University of S\~ao Paulo
    13560-970 S\~ao Carlos, SP
    Brazil
;
_publ_contact_author_email     casimone@ifsc.usp.br
_publ_contact_author_fax     '0055-16-3373-9881'
_publ_contact_author_phone     '0055-16-3373-9881'
_publ_section_title
;\
Ethyl
2-(3-phenylthioureido)-5,6-dihydro-4<i>H</i>-cyclopenta[<i>b</i>]thiophene-3-\
carboxylate
;
loop_
    _publ_author_name
    _publ_author_address
    'Oliveira, Jaismary G.B. de'
;    Laborat\'orio de S\'intese e Vetoriza\,c\~ao de Mol\'eculas Bioativas
     Universidade Estadual da Para\'iba
     58020-540 Jo\~ao Pessoa, PB
     Brazil
;
    'Mendon\,ca Junior, Francisco J.B.'
;    Laborat\'orio de S\'intese e Vetoriza\,c\~ao de Mol\'eculas Bioativas
     Universidade Estadual da Para\'iba
     58020-540 Jo\~ao Pessoa, PB
     Brazil
;
    'de Lima, Maria do Carmo A.'
;    Laborat\'orio de S\'intese e Planejamento de F\'armacos
     Departamento de Antibi\'oticos
     Universidade Federal de Pernambuco
     50670-910 Recife, PE
     Brazil
;
    'Simone, Carlos A. de'
;    Departamento de F\'isica e Inform\'atica
     Instituto de F\'isica de S\~ao Carlos
     Universidade de S\~ao Paulo -- USP
     13560-970 S\~ao Carlos, SP
     Brazil
;
    'Ellena, Javier A.'
;    Departamento de F\'isica e Inform\'atica
     Instituto de F\'isica de S\~ao Carlos
     Universidade de S\~ao Paulo -- USP
     13560-970 S\~ao Carlos, SP
     Brazil
;
_publ_section_synopsis     .
