# Supplementary material for: Ethyl 2-(3-phenyl­thio­ureido)-5,6-di­hydro-4H-cyclo­penta­[b]thio­phene-3-carboxyl­ate
Source: Acta Crystallogr Sect E Struct Rep Online. 2012 Jul 7;68(Pt 8):o2360. doi: 10.1107/S1600536812029893 (PMC3414293; doi:10.1107/S1600536812029893)
Supplement: Supplementary file 2 [file e-68-o2360-Isup2.hkl]

#
# h,k,l, Fc-squared, Fo-squared, sigma(Fo-squared) and status flag
#
data_I
_shelx_title ' Compound X'
_shelx_refln_list_code          4
_shelx_F_calc_maximum       78.78
_exptl_crystal_F_000       364.00
_reflns_d_resolution_high  0.7692
 
loop_
 _symmetry_equiv_pos_as_xyz
 'x, y, z'
 '-x, -y, -z'
 
_cell_length_a     5.0760
_cell_length_b    12.5090
_cell_length_c    13.3300
_cell_angle_alpha  90.562
_cell_angle_beta   95.711
_cell_angle_gamma  94.378
 
_shelx_F_squared_multiplier     1.000
 
loop_
 _refln_index_h
 _refln_index_k
 _refln_index_l
 _refln_F_squared_calc
 _refln_F_squared_meas
 _refln_F_squared_sigma
 _refln_observed_status
   1   0   0      261.94      247.05      8.38 o
   2   0   0       36.41       35.67      2.41 o
   3   0   0        0.97        2.16      0.55 o
   4   0   0        9.06        7.12      0.74 o
   5   0   0       27.52       31.22      1.39 o
   6   0   0        0.21       -0.12      1.02 o
  -6   1   0       77.43       82.59      3.57 o
  -5   1   0       13.21       11.77      0.99 o
  -4   1   0       13.26       12.77      0.76 o
  -3   1   0       17.30       16.66      0.74 o
  -2   1   0      524.98      494.99     11.44 o
  -1   1   0      128.32      107.48      2.51 o
   2   1   0      424.17      392.56      7.63 o
   3   1   0      313.84      357.60      8.95 o
   4   1   0        1.90        2.39      0.63 o
   5   1   0       25.52       28.26      1.31 o
   6   1   0       19.49       19.89      3.05 o
  -6   2   0       10.37        6.70      1.29 o
  -5   2   0       16.02       18.46      1.24 o
  -4   2   0        0.91        1.75      0.58 o
  -3   2   0        0.30        2.34      0.68 o
  -2   2   0      196.44      199.22      5.08 o
  -1   2   0      153.51      155.11      3.17 o
   0   2   0     1741.56     1585.00     35.47 o
   2   2   0      200.56      166.44      3.45 o
   3   2   0        4.02        5.56      0.83 o
   4   2   0       21.07       26.17      1.96 o
   5   2   0        9.46        9.28      2.33 o
   6   2   0       19.33       20.30      3.54 o
  -6   3   0        0.04        1.10      1.37 o
  -5   3   0      530.08      610.16     13.65 o
  -4   3   0        0.11       -1.36      0.91 o
  -3   3   0       75.26       82.46      2.67 o
  -2   3   0        0.07       -0.30      0.33 o
  -1   3   0      477.59      404.05      7.87 o
   0   3   0      359.48      310.79      9.53 o
   1   3   0      486.85      452.79     18.76 o
   2   3   0      813.68      762.88     17.82 o
   3   3   0       59.26       58.31      2.09 o
   4   3   0       28.75       27.93      5.48 o
   5   3   0        3.64        4.68      1.57 o
   6   3   0        3.49        2.18      1.60 o
  -6   4   0        2.39        2.52      3.18 o
  -5   4   0       11.57        8.05      0.94 o
  -4   4   0      330.08      378.87      9.89 o
  -3   4   0      162.53      160.51      4.34 o
  -2   4   0       17.77       21.89      0.79 o
  -1   4   0      620.63      607.51     14.36 o
   0   4   0      239.94      224.01      5.81 o
   1   4   0      880.46      899.76     17.05 o
   3   4   0       96.63       94.43      3.15 o
   4   4   0       11.16       12.89      3.86 o
   5   4   0        3.97        4.90      1.96 o
   6   4   0        1.36        0.97      1.81 o
  -6   5   0        3.16        1.44      1.37 o
  -5   5   0        5.24        5.09      0.95 o
  -4   5   0     1062.24     1164.05     61.39 o
  -3   5   0      151.14      155.39      3.39 o
  -2   5   0     1079.49     1148.53     21.49 o
  -1   5   0       42.83       41.06      1.53 o
   0   5   0        2.54        3.72      0.69 o
   1   5   0     1018.83     1060.79     48.74 o
   2   5   0       38.24       28.61      1.52 o
   3   5   0      200.85      208.67      6.01 o
   4   5   0       18.15       18.99      1.91 o
   5   5   0       11.51       11.02      2.04 o
   6   5   0        1.82        2.16      3.20 o
  -6   6   0        4.51        0.99      1.66 o
  -5   6   0        4.41        2.64      0.87 o
  -4   6   0       14.95       12.82      1.07 o
  -3   6   0      364.85      355.63      7.30 o
  -2   6   0      668.71      695.13     16.53 o
  -1   6   0      416.29      447.66     10.88 o
   0   6   0      146.53      150.99      4.77 o
   1   6   0       30.60       22.79      1.14 o
   2   6   0      622.87      713.93     17.09 o
   3   6   0      192.48      234.38      9.40 o
   4   6   0       32.21       32.52      1.88 o
   5   6   0        0.09       -3.41      2.27 o
  -6   7   0        0.01        0.52      3.31 o
  -5   7   0        9.66        9.21      1.10 o
  -4   7   0        4.29        3.31      1.53 o
  -3   7   0     1402.58     1529.93     35.51 o
  -2   7   0      156.59      145.50      3.99 o
  -1   7   0      545.67      557.31     13.34 o
   0   7   0        0.04        1.97      0.75 o
   1   7   0        0.31        1.08      0.57 o
   2   7   0      124.48      134.23      8.96 o
   3   7   0       78.04       77.93      2.96 o
   4   7   0        0.60       -0.39      1.35 o
   5   7   0        1.36        2.94      1.46 o
  -5   8   0        0.43        0.20      2.22 o
  -4   8   0        1.52        2.94      1.21 o
  -3   8   0       41.16       42.62      1.97 o
  -2   8   0      517.51      544.17     13.32 o
  -1   8   0      327.37      307.16      6.60 o
   0   8   0      127.50      145.82      4.07 o
   1   8   0        1.33       -0.43      0.78 o
   2   8   0       50.15       47.91      1.92 o
   3   8   0      144.32      185.06      6.05 o
   4   8   0       15.19       14.30      1.58 o
   5   8   0        0.01        1.11      1.51 o
  -5   9   0        7.35        4.90      3.18 o
  -4   9   0        0.90       -0.73      0.97 o
  -3   9   0        3.87        2.67      0.81 o
  -2   9   0      462.93      481.11     18.64 o
  -1   9   0      373.63      386.03     10.55 o
   0   9   0      150.05      171.39      5.01 o
   1   9   0        2.03        1.90      0.71 o
   2   9   0       15.46       12.38      0.81 o
   3   9   0       39.47       36.72      3.19 o
   4   9   0       34.02       35.36      2.68 o
   5   9   0        1.36        1.33      2.04 o
  -5  10   0        3.22        0.97      2.28 o
  -4  10   0       32.88       30.79      2.02 o
  -3  10   0        1.34        1.62      1.23 o
  -2  10   0        7.09        6.71      1.79 o
  -1  10   0       19.53       21.58      1.92 o
   0  10   0      110.72      113.26      5.61 o
   1  10   0       41.73       38.05      1.82 o
   2  10   0        1.11        0.94      0.55 o
   3  10   0        9.16       13.27      1.62 o
   4  10   0       45.40       36.71      4.63 o
  -4  11   0        8.89        9.06      2.54 o
  -3  11   0        1.44        1.24      1.69 o
  -2  11   0        0.10        0.44      0.84 o
  -1  11   0       77.81       73.77      2.45 o
   0  11   0        6.37        3.46      1.09 o
   1  11   0       13.20       12.23      1.29 o
   2  11   0        0.05       -0.57      0.80 o
   3  11   0        4.77        6.38      1.52 o
   4  11   0        1.70        4.30      3.32 o
  -4  12   0        0.44        0.03      2.24 o
  -3  12   0       25.01       25.04      2.29 o
  -2  12   0        7.71        7.75      2.44 o
  -1  12   0        1.06       -0.80      1.34 o
   0  12   0       12.17       10.19      1.64 o
   1  12   0        0.91        0.47      2.06 o
   2  12   0        1.08       -0.08      0.86 o
   3  12   0        0.48        3.03      2.02 o
   4  12   0        0.13        0.38      2.33 o
  -4  13   0       36.08       45.48      3.82 o
  -3  13   0       13.91       10.84      1.41 o
  -2  13   0        6.61        4.40      1.28 o
  -1  13   0       42.22       41.13      2.07 o
   0  13   0        1.04        0.64      1.14 o
   1  13   0        2.52        2.41      1.28 o
   2  13   0        0.12        0.70      1.11 o
   3  13   0        0.89        0.13      3.61 o
  -3  14   0        1.19       -1.51      2.09 o
  -2  14   0       10.94       11.13      1.56 o
  -1  14   0        0.68       -0.32      1.10 o
   0  14   0       37.75       35.84      2.81 o
   1  14   0        0.12        0.67      2.38 o
   2  14   0        0.70       -1.80      1.83 o
  -2  15   0        3.13        3.11      2.39 o
  -1  15   0        9.14        5.38      1.86 o
   0  15   0       11.07        7.70      1.91 o
   1  15   0        3.59        2.28      1.83 o
  -1  16   0        0.48        3.01      3.83 o
   0  16   0        1.74        0.46      2.16 o
   0 -16   1        2.00        2.28      2.10 o
   1 -16   1        5.83        4.26      2.77 o
  -1 -15   1        8.04        6.27      2.15 o
   0 -15   1        6.44       10.75      2.74 o
   1 -15   1        8.44        7.46      1.92 o
   2 -15   1       32.61       28.07      6.56 o
  -2 -14   1        0.00       -0.48      1.44 o
  -1 -14   1        2.78        2.64      1.33 o
   0 -14   1       39.13       41.18      3.11 o
   1 -14   1       50.60       53.26      2.58 o
   2 -14   1       18.90       22.99      1.92 o
   3 -14   1       29.87       36.03      2.95 o
  -3 -13   1        0.00       -4.11      3.99 o
  -2 -13   1        2.57        3.30      1.28 o
  -1 -13   1        1.98        1.85      1.60 o
   0 -13   1       62.10       62.62      3.17 o
   1 -13   1        8.65       12.38      2.05 o
   2 -13   1       42.59       50.28      2.53 o
   3 -13   1       42.82       50.95      5.71 o
   4 -13   1       13.17       10.44      1.77 o
  -4 -12   1        0.53        0.87      2.46 o
  -3 -12   1        5.16        6.97      2.60 o
  -2 -12   1       27.07       28.78      3.03 o
  -1 -12   1        0.00        0.68      1.13 o
   0 -12   1       28.47       30.67      1.95 o
   1 -12   1      295.29      316.72     16.87 o
   2 -12   1      117.57      124.82      3.90 o
   3 -12   1       17.60       15.69      1.61 o
   4 -12   1       35.33       34.89      2.64 o
  -4 -11   1        0.07       -2.43      1.62 o
  -3 -11   1        0.11        0.70      1.40 o
  -2 -11   1       19.34       15.10      1.32 o
  -1 -11   1        0.38        0.00      0.88 o
   0 -11   1       13.67       14.51      1.76 o
   1 -11   1      169.12      171.71      5.70 o
   2 -11   1       57.25       60.46      2.68 o
   3 -11   1       61.56       58.78      3.93 o
   4 -11   1       14.59       16.23      3.60 o
  -4 -10   1        0.06       -0.80      2.06 o
  -3 -10   1        0.12       -2.10      1.40 o
  -2 -10   1       38.61       40.26      1.86 o
  -1 -10   1       21.45       24.83      2.27 o
   0 -10   1       80.87       84.48      4.82 o
   1 -10   1        2.43        2.25      0.84 o
   2 -10   1      352.44      391.69     10.72 o
   3 -10   1      245.49      253.61      7.40 o
   4 -10   1       10.36       10.01      1.31 o
   5 -10   1       12.88        9.92      3.76 o
  -5  -9   1        0.14       -2.16      3.13 o
  -4  -9   1       21.22       20.63      2.33 o
  -3  -9   1       10.77       12.40      1.55 o
  -2  -9   1        6.17        6.65      0.75 o
  -1  -9   1       74.94       77.50      5.92 o
   0  -9   1       53.17       56.15      2.36 o
   1  -9   1       13.88       15.44      1.10 o
   2  -9   1       52.44       54.91      2.22 o
   3  -9   1        1.00        0.40      0.75 o
   4  -9   1       28.29       26.12      2.87 o
   5  -9   1        5.68       10.49      3.35 o
  -5  -8   1        0.03       -0.32      3.43 o
  -4  -8   1        0.01       -0.39      0.62 o
  -3  -8   1       15.09       16.11      2.97 o
  -2  -8   1       30.77       28.93      1.88 o
  -1  -8   1      216.42      229.58      5.95 o
   0  -8   1       99.28       97.15      7.70 o
   1  -8   1       49.02       57.09      1.94 o
   2  -8   1       25.28       23.37      1.38 o
   3  -8   1      192.84      211.94      9.98 o
   4  -8   1       99.33      102.95      7.16 o
   5  -8   1        0.03       -1.43      1.95 o
  -5  -7   1        1.25       -1.09      1.46 o
  -4  -7   1       12.33        7.76      1.22 o
  -3  -7   1      220.28      252.40      8.86 o
  -2  -7   1      186.97      188.86      7.23 o
  -1  -7   1       58.17       62.10      4.28 o
   0  -7   1      433.60      423.38     10.11 o
   1  -7   1       70.45       87.02      3.98 o
   2  -7   1       60.39       57.04      2.02 o
   3  -7   1        9.40       12.64      1.73 o
   4  -7   1        0.05        0.59      1.64 o
   5  -7   1        0.30        3.73      1.90 o
   6  -7   1        0.99        1.29      2.35 o
  -5  -6   1        2.56        5.08      2.30 o
  -4  -6   1       23.82       19.58      1.54 o
  -3  -6   1        1.13        0.98      0.78 o
  -2  -6   1       22.63       19.02      1.22 o
  -1  -6   1      445.98      440.45      8.61 o
   0  -6   1      546.87      562.60     18.16 o
   1  -6   1       32.13       34.71      2.56 o
   2  -6   1        0.05        0.71      0.43 o
   3  -6   1       34.22       36.00      1.43 o
   4  -6   1        6.66        6.60      0.95 o
   5  -6   1       77.64       78.14      2.80 o
   6  -6   1        2.69        2.47      1.75 o
  -6  -5   1        0.17       -0.20      1.96 o
  -5  -5   1       11.63       15.60      2.11 o
  -4  -5   1       22.09       23.31      1.65 o
  -3  -5   1        0.01       -2.25      1.50 o
  -2  -5   1     1280.76     1359.58     34.25 o
  -1  -5   1      416.82      377.12      7.50 o
   0  -5   1      236.15      211.61      4.34 o
   1  -5   1      260.38      259.09      5.25 o
   2  -5   1      181.37      203.20      8.50 o
   3  -5   1       53.92       44.20      1.23 o
   4  -5   1       54.14       57.02      3.00 o
   5  -5   1       19.89       21.76      3.83 o
   6  -5   1        0.39        1.00      1.65 o
  -6  -4   1        0.03       -1.82      1.63 o
  -5  -4   1        2.00        0.97      1.30 o
  -4  -4   1       41.80       49.18      2.20 o
  -3  -4   1       91.67       91.16      2.89 o
  -2  -4   1      126.41      119.94      3.06 o
  -1  -4   1      183.38      182.89      4.87 o
   0  -4   1      198.36      197.09      4.89 o
   1  -4   1      638.58      620.29     11.99 o
   2  -4   1      490.76      535.36     10.34 o
   3  -4   1       36.32       26.59      1.14 o
   4  -4   1       12.68       11.90      0.93 o
   5  -4   1        5.51        4.53      0.70 o
   6  -4   1        5.14        0.06      1.28 o
  -6  -3   1        0.53       -0.53      1.84 o
  -5  -3   1        3.84        2.12      0.43 o
  -4  -3   1        0.20       -0.24      0.32 o
  -3  -3   1       27.07       26.92      0.91 o
  -2  -3   1       75.71       84.94      2.17 o
  -1  -3   1     6206.95     5122.39    158.39 o
   0  -3   1     3924.14     3575.39     78.55 o
   1  -3   1       63.34       58.04      1.41 o
   2  -3   1      154.98      149.81      3.07 o
   3  -3   1       23.39       18.71      1.70 o
   4  -3   1      134.09      135.42      4.60 o
   5  -3   1       32.26       33.69      2.08 o
   6  -3   1        3.27        2.35      1.33 o
  -6  -2   1        0.39       -0.02      1.44 o
  -5  -2   1        3.44        2.01      0.78 o
  -4  -2   1       25.49       24.90      1.22 o
  -3  -2   1        0.81        1.08      0.39 o
  -2  -2   1      192.85      199.81      5.08 o
  -1  -2   1      177.64      157.97      4.49 o
   0  -2   1      504.13      474.71     10.95 o
   1  -2   1      224.38      225.29      5.56 o
   2  -2   1      294.90      279.48      6.76 o
   3  -2   1      233.47      259.15      7.41 o
   4  -2   1       55.15       51.86      1.73 o
   5  -2   1       90.29       98.42      3.76 o
   6  -2   1        0.13        0.49      1.39 o
  -6  -1   1       13.54       11.16      2.47 o
  -5  -1   1       20.95       24.08      1.38 o
  -4  -1   1       53.23       50.20      3.50 o
  -3  -1   1        1.08        0.73      0.50 o
  -2  -1   1      221.00      209.63      5.37 o
  -1  -1   1       77.64       49.61      1.93 o
   1  -1   1     3541.53     3549.36    110.68 o
   2  -1   1      127.28      127.53      3.22 o
   3  -1   1       20.04       24.03      0.91 o
   4  -1   1       40.21       41.39      1.52 o
   5  -1   1       30.06       32.97      2.43 o
   6  -1   1       45.47       47.39      5.93 o
  -6   0   1       82.84       88.75      3.84 o
  -5   0   1       36.25       37.48      1.51 o
  -4   0   1       64.50       66.00      1.93 o
  -3   0   1      170.83      181.70      3.91 o
  -2   0   1      117.68      112.47      4.11 o
  -1   0   1        6.83        3.73      0.31 o
   1   0   1      433.48      391.13      7.49 o
   2   0   1        2.16        2.94      0.79 o
   3   0   1       45.75       43.19      1.57 o
   4   0   1       78.28       91.17      2.82 o
   5   0   1       12.12       12.19      1.20 o
   6   0   1       30.06       30.75      5.29 o
  -6   1   1        1.69        1.11      0.92 o
  -5   1   1      101.31      114.97      3.22 o
  -4   1   1      166.15      173.95      4.21 o
  -3   1   1      360.27      381.83      7.65 o
  -2   1   1      295.13      262.52      9.16 o
  -1   1   1      398.31      325.80     19.11 o
   1   1   1     2743.33     2646.37     83.10 o
   2   1   1     1151.36     1154.27     22.28 o
   3   1   1      213.33      230.43      6.62 o
   4   1   1        0.03       -0.10      0.54 o
   5   1   1       21.60       22.36      1.14 o
   6   1   1        1.79        3.79      1.80 o
  -6   2   1       38.86       39.02      2.24 o
  -5   2   1      204.44      221.64      5.41 o
  -4   2   1      269.93      286.44      6.61 o
  -3   2   1       75.60       60.81      4.13 o
  -2   2   1      775.87      768.07     17.57 o
  -1   2   1       19.40       22.31      0.86 o
   0   2   1      212.07      201.86      4.33 o
   2   2   1      283.83      288.74     13.25 o
   3   2   1       16.13       11.97      0.88 o
   4   2   1        0.04        0.79      1.05 o
   5   2   1        7.50        5.40      0.80 o
   6   2   1        1.78       -0.89      1.52 o
  -6   3   1        0.19        0.31      1.08 o
  -5   3   1        0.02       -0.95      0.63 o
  -4   3   1      245.19      251.57      7.06 o
  -3   3   1      537.59      543.47     13.57 o
  -2   3   1      248.05      254.35      6.20 o
  -1   3   1      675.14      620.14     14.36 o
   0   3   1       14.71       13.27      0.82 o
   1   3   1     4522.76     4354.10     96.48 o
   2   3   1       15.35       11.47      1.04 o
   3   3   1       28.35       33.04      1.90 o
   4   3   1        3.30        2.21      1.25 o
   5   3   1        0.00        0.97      1.88 o
   6   3   1        0.40        0.18      1.12 o
  -6   4   1        1.56        0.79      1.16 o
  -5   4   1      161.81      167.04      7.20 o
  -4   4   1      462.80      510.40     13.09 o
  -3   4   1      761.42      794.23     15.22 o
  -2   4   1        0.30        1.53      0.39 o
  -1   4   1      924.02      912.38     34.43 o
   0   4   1      728.35      709.67     16.73 o
   1   4   1       18.91       25.67      1.02 o
   3   4   1        9.34       10.34      2.06 o
   4   4   1        4.67        5.37      1.29 o
   5   4   1        0.08       -0.33      1.37 o
   6   4   1        0.08        0.07      3.57 o
  -6   5   1        8.25        4.23      3.61 o
  -5   5   1        6.32        9.48      1.23 o
  -4   5   1       60.36       54.21      2.28 o
  -3   5   1      523.45      513.90     14.78 o
  -2   5   1      861.19      801.67     15.23 o
  -1   5   1        9.67       10.33      0.70 o
   0   5   1      720.15      723.39     13.79 o
   1   5   1      393.07      397.94      8.89 o
   2   5   1     2236.21     2427.24     82.02 o
   3   5   1        2.30        1.69      1.73 o
   4   5   1        0.07        0.52      1.07 o
   5   5   1        0.34        0.91      1.55 o
   6   5   1        0.10        7.10      3.01 o
  -6   6   1       18.27       10.89      2.39 o
  -5   6   1        8.83        9.63      1.35 o
  -4   6   1      493.55      544.14     19.76 o
  -3   6   1       70.38       61.01      1.76 o
  -2   6   1      639.71      659.48     12.84 o
  -1   6   1       22.57       17.55      1.00 o
   0   6   1      180.61      203.93      5.38 o
   1   6   1       33.44       27.04      0.93 o
   2   6   1        1.67        1.04      1.23 o
   3   6   1     1092.74     1311.80     39.76 o
   4   6   1        7.15        4.34      1.38 o
   5   6   1        0.12        0.79      2.30 o
  -6   7   1       26.74       21.87      4.53 o
  -5   7   1       38.00       36.59      4.93 o
  -4   7   1       31.39       28.60      1.41 o
  -3   7   1      362.76      359.55      7.42 o
  -2   7   1       82.76       77.07      2.62 o
  -1   7   1      179.29      169.98      3.76 o
   0   7   1       12.31       18.58      1.10 o
   1   7   1      117.49      125.65      2.91 o
   2   7   1        0.14        0.45      0.38 o
   3   7   1      511.04      589.80     15.80 o
   4   7   1       40.86       49.31      6.14 o
   5   7   1        0.20        1.86      1.99 o
  -5   8   1       70.97       81.60      3.82 o
  -4   8   1        0.03        0.51      0.65 o
  -3   8   1      639.51      720.73     20.14 o
  -2   8   1        0.02       -1.16      0.77 o
  -1   8   1        6.25        7.93      0.76 o
   0   8   1        0.01        1.80      1.11 o
   1   8   1        0.33       -0.35      0.64 o
   2   8   1        6.37        4.63      0.60 o
   3   8   1       27.34       24.94      1.76 o
   4   8   1      176.44      194.92      7.31 o
   5   8   1        0.77       -0.42      1.80 o
  -5   9   1       81.06       90.84      7.54 o
  -4   9   1       96.65      104.58      3.83 o
  -3   9   1       40.02       39.08      3.52 o
  -2   9   1     1037.81     1094.18     26.82 o
  -1   9   1       22.42       19.54      1.11 o
   0   9   1        0.32        1.16      0.65 o
   1   9   1        7.37        7.04      1.02 o
   2   9   1        0.97        0.95      0.53 o
   3   9   1        2.67        3.21      1.29 o
   4   9   1       58.10       62.08      4.27 o
   5   9   1        2.94        2.95      1.90 o
  -5  10   1       21.40       16.70      3.56 o
  -4  10   1      139.53      150.89      5.25 o
  -3  10   1        6.25        4.76      1.85 o
  -2  10   1      677.49      739.98     15.75 o
  -1  10   1      317.67      347.09      7.52 o
   0  10   1       14.29       13.96      1.22 o
   1  10   1        1.27        4.14      1.27 o
   2  10   1        0.90       -0.62      0.61 o
   3  10   1        0.26       -0.65      1.86 o
   4  10   1        8.71        6.49      1.61 o
  -4  11   1       34.38       36.19      3.17 o
  -3  11   1       77.92       82.65      3.36 o
  -2  11   1      144.91      151.00      5.71 o
  -1  11   1      760.95      853.13     19.29 o
   0  11   1       91.07       90.86      6.78 o
   1  11   1       19.52       23.56      1.52 o
   2  11   1        0.45        1.48      0.67 o
   3  11   1        0.01       -0.40      1.91 o
   4  11   1        8.18        6.38      2.26 o
  -4  12   1       10.80        6.66      2.56 o
  -3  12   1       37.53       35.26      2.91 o
  -2  12   1        0.84       -1.76      1.17 o
  -1  12   1      173.38      176.36      4.94 o
   0  12   1      150.20      167.23      7.54 o
   1  12   1       69.04       73.20      3.71 o
   2  12   1        2.78        2.47      0.83 o
   3  12   1        0.03        1.71      1.73 o
  -4  13   1       10.76        5.68      1.89 o
  -3  13   1        7.27        6.79      1.44 o
  -2  13   1       21.11       19.06      2.31 o
  -1  13   1       16.06       17.34      1.47 o
   0  13   1      196.97      216.61      6.30 o
   1  13   1       21.85       23.91      1.71 o
   2  13   1       12.39        9.46      1.22 o
   3  13   1        0.80       -1.63      2.29 o
  -3  14   1        0.15       -2.97      2.31 o
  -2  14   1        2.82        1.57      1.86 o
  -1  14   1        3.04        2.22      1.09 o
   0  14   1       83.34       82.86      3.36 o
   1  14   1       45.29       47.49      2.72 o
   2  14   1        9.60        4.31      1.71 o
  -2  15   1        1.23        3.94      2.27 o
  -1  15   1        2.86        0.47      2.05 o
   0  15   1       23.21       21.29      2.72 o
   1  15   1       36.47       36.99      3.83 o
  -1  16   1        3.01       -2.66      2.40 o
   0  16   1        1.11       -2.36      2.16 o
   0 -16   2        0.41       -0.97      2.53 o
   1 -16   2       14.52       10.19      2.27 o
  -1 -15   2        0.00        2.36      2.80 o
   0 -15   2       16.35       11.17      1.62 o
   1 -15   2        2.96        4.21      1.62 o
   2 -15   2       52.32       51.51      6.04 o
  -2 -14   2        0.83       -1.71      1.42 o
  -1 -14   2        1.61        1.23      2.18 o
   0 -14   2        1.88        1.97      1.26 o
   1 -14   2        0.15        1.14      1.15 o
   2 -14   2        3.82        2.84      1.12 o
   3 -14   2       45.70       60.31      3.70 o
  -3 -13   2       22.03       18.12      3.65 o
  -2 -13   2        0.75        0.45      1.12 o
  -1 -13   2        1.74        2.28      1.57 o
   0 -13   2        0.03        2.92      2.38 o
   1 -13   2        7.95        6.13      1.30 o
   2 -13   2        1.19        0.19      1.26 o
   3 -13   2       20.12       19.19      2.02 o
  -4 -12   2        0.20       -0.46      2.42 o
  -3 -12   2       11.46       10.28      2.75 o
  -2 -12   2       61.19       64.49      6.56 o
  -1 -12   2       10.44        9.44      1.25 o
   0 -12   2        1.99        0.80      1.11 o
   1 -12   2        3.56        1.06      0.87 o
   2 -12   2       21.00       19.56      1.66 o
   3 -12   2       12.30       10.30      2.53 o
   4 -12   2       20.98       19.20      5.29 o
  -4 -11   2        0.27       -0.01      1.89 o
  -3 -11   2        0.64        2.99      2.60 o
  -2 -11   2      193.93      217.72      8.25 o
  -1 -11   2       29.09       29.92      1.83 o
   0 -11   2       28.32       26.30      1.75 o
   1 -11   2        1.11        0.81      0.78 o
   2 -11   2        4.22        3.82      0.88 o
   3 -11   2        2.11        0.96      1.00 o
   4 -11   2        2.90        2.17      1.44 o
  -4 -10   2        1.47        1.54      1.55 o
  -3 -10   2        1.67        2.64      1.67 o
  -2 -10   2       26.63       31.59      3.51 o
  -1 -10   2      377.95      413.54     11.08 o
   0 -10   2      204.31      216.79     11.41 o
   1 -10   2      211.57      215.58      5.41 o
   2 -10   2       20.50       21.21      1.57 o
   3 -10   2       53.34       53.32      2.32 o
   4 -10   2       45.78       50.46      2.59 o
   5 -10   2        2.21        1.51      3.67 o
  -5  -9   2        0.21       -1.23      3.97 o
  -4  -9   2        0.24        0.93      1.33 o
  -3  -9   2        1.73        0.75      1.22 o
  -2  -9   2        0.18        0.26      1.33 o
  -1  -9   2      468.32      497.92     15.31 o
   0  -9   2      180.20      175.47      5.15 o
   1  -9   2        0.31        1.57      1.12 o
   2  -9   2      164.96      172.24     15.68 o
   3  -9   2       36.54       33.88      1.62 o
   4  -9   2       10.94       10.99      1.14 o
   5  -9   2       28.02       30.17      4.53 o
  -5  -8   2        0.65        1.05      1.41 o
  -4  -8   2        0.15       -1.46      2.55 o
  -3  -8   2        7.75        7.55      1.37 o
  -2  -8   2       17.82       17.05      0.93 o
  -1  -8   2        0.83        0.17      0.64 o
   0  -8   2      430.95      490.96      9.77 o
   1  -8   2      390.92      374.66      9.92 o
   2  -8   2      102.77       96.21      2.93 o
   3  -8   2      111.98      119.44      3.79 o
   4  -8   2      160.42      155.52      8.87 o
   5  -8   2       39.64       42.27      4.72 o
  -5  -7   2        6.12        5.38      3.49 o
  -4  -7   2        0.50       -0.04      2.18 o
  -3  -7   2        8.27        6.92      1.04 o
  -2  -7   2       17.73       16.45      1.25 o
  -1  -7   2       17.13       21.00      0.85 o
   0  -7   2     1007.59     1094.23     28.85 o
   1  -7   2       50.32       47.38      1.84 o
   2  -7   2       28.06       32.85      1.46 o
   3  -7   2      234.21      254.12      6.78 o
   4  -7   2       17.73       18.46      2.71 o
   5  -7   2       31.88       41.44      4.27 o
   6  -7   2       24.19       19.95      3.75 o
  -5  -6   2        8.09        7.50      1.81 o
  -4  -6   2       24.66       22.49      1.59 o
  -3  -6   2        2.05        3.16      0.96 o
  -2  -6   2        7.72        6.03      0.57 o
  -1  -6   2       61.96       66.12      3.80 o
   0  -6   2      371.37      411.67      8.07 o
   1  -6   2      805.71      889.52     29.87 o
   2  -6   2      211.59      222.73      4.68 o
   3  -6   2      151.13      149.30      3.98 o
   4  -6   2      160.71      162.86      8.25 o
   5  -6   2       47.70       54.38      4.41 o
   6  -6   2       13.08        8.42      2.05 o
  -6  -5   2        0.17        2.02      2.27 o
  -5  -5   2        8.56        7.81      2.17 o
  -4  -5   2       90.43      107.06      3.66 o
  -3  -5   2       51.68       53.45      2.03 o
  -2  -5   2       21.41       23.37      1.33 o
  -1  -5   2      607.06      579.05     12.13 o
   0  -5   2      301.15      308.70      7.53 o
   1  -5   2      117.46      115.14      3.90 o
   2  -5   2      117.28      113.92      3.61 o
   3  -5   2        2.69        2.09      1.49 o
   4  -5   2      327.44      350.84     14.52 o
   5  -5   2       17.08       14.66      2.17 o
   6  -5   2        6.11       10.00      3.26 o
  -6  -4   2        0.09        1.59      1.53 o
  -5  -4   2       42.89       44.83      3.57 o
  -4  -4   2       16.13       16.41      1.18 o
  -3  -4   2       78.30       71.90      2.93 o
  -2  -4   2       61.04       56.51      1.39 o
  -1  -4   2       89.85       77.29      1.59 o
   0  -4   2      103.24       93.06      3.12 o
   1  -4   2     2405.33     2450.29     65.99 o
   2  -4   2       22.89       31.44      1.48 o
   3  -4   2       22.77       20.08      1.97 o
   4  -4   2        1.10        1.02      1.30 o
   5  -4   2       79.80       81.44      2.58 o
   6  -4   2       21.40       20.77      3.47 o
  -6  -3   2        0.36        0.11      2.94 o
  -5  -3   2        7.21        7.98      0.72 o
  -4  -3   2       99.44      104.04      3.09 o
  -3  -3   2       99.53      109.40      3.16 o
  -2  -3   2      135.63      139.41     10.72 o
  -1  -3   2      459.62      405.52      8.64 o
   0  -3   2     1200.73     1057.97     24.52 o
   1  -3   2      634.73      599.70     13.84 o
   2  -3   2        0.87       -1.20      0.80 o
   3  -3   2       27.65       26.36      0.98 o
   4  -3   2        0.34        0.11      0.44 o
   5  -3   2       45.85       47.55      1.99 o
   6  -3   2        1.86        1.92      1.58 o
  -6  -2   2        0.00        1.07      2.37 o
  -5  -2   2        2.18        2.81      0.62 o
  -4  -2   2       97.37      103.29      3.15 o
  -3  -2   2      276.68      264.09      9.45 o
  -2  -2   2       17.79       18.25      0.90 o
  -1  -2   2      346.40      307.41     17.31 o
   0  -2   2      139.23      142.32      3.54 o
   1  -2   2      828.68      785.49     18.24 o
   2  -2   2     2450.96     2425.22     92.29 o
   3  -2   2        2.45        2.60      0.82 o
   4  -2   2        1.43        1.15      0.50 o
   5  -2   2        0.05       -0.61      0.53 o
   6  -2   2        2.47        2.21      1.95 o
  -6  -1   2        0.20        1.32      1.06 o
  -5  -1   2        0.77       -0.56      0.59 o
  -4  -1   2        0.18        0.21      0.44 o
  -3  -1   2      118.10      106.22      4.16 o
  -2  -1   2      108.49       85.53      3.29 o
   0  -1   2      306.28      288.83      5.65 o
   1  -1   2     1251.38     1126.46     66.10 o
   2  -1   2      765.09      711.00     16.74 o
   3  -1   2        5.23        3.85      0.49 o
   4  -1   2       13.48       12.39      1.08 o
   5  -1   2        6.52        5.69      0.77 o
   6  -1   2       15.01       13.99      3.39 o
  -6   0   2        0.05       -0.97      1.17 o
  -5   0   2        0.59        0.32      0.87 o
  -4   0   2       41.78       43.92      1.48 o
  -3   0   2       31.32       30.53      2.06 o
  -2   0   2       74.31       46.05      1.36 o
  -1   0   2      622.31      638.33     21.22 o
   0   0   2        4.74        3.82      0.51 o
   1   0   2      527.58      470.68      9.10 o
   2   0   2      940.89      872.14     33.15 o
   3   0   2      865.08      879.72     33.50 o
   4   0   2        1.68        0.48      0.94 o
   5   0   2        1.14        1.20      0.66 o
   6   0   2        3.03        4.97      2.27 o
  -6   1   2        1.32        1.33      1.17 o
  -5   1   2        2.90        2.21      0.70 o
  -4   1   2        5.65        4.11      0.57 o
  -3   1   2        2.65        1.74      0.46 o
  -2   1   2      165.77      146.01      5.47 o
  -1   1   2     2135.63     2133.95     47.75 o
   0   1   2     1542.40     1425.02     23.33 o
   1   1   2       22.40       10.46      0.38 o
   2   1   2      412.48      395.90     10.59 o
   3   1   2      400.04      396.23      9.84 o
   4   1   2        1.66        1.17      0.73 o
   5   1   2       10.54        8.05      1.33 o
   6   1   2        6.12        5.00      2.35 o
  -6   2   2       61.32       62.24      5.26 o
  -5   2   2        2.17        1.58      0.69 o
  -4   2   2       10.65       12.32      0.84 o
  -3   2   2        9.26        7.24      1.13 o
  -2   2   2        1.35        3.94      1.41 o
  -1   2   2      475.34      434.93     10.48 o
   0   2   2     3121.32     2833.63     44.25 o
   1   2   2     2145.98     1910.97    119.99 o
   2   2   2      103.88       85.78      2.19 o
   3   2   2       71.00       69.81      4.81 o
   4   2   2      224.40      242.90     26.15 o
   5   2   2        0.30       -0.86      0.90 o
   6   2   2        0.02        0.60      1.66 o
  -6   3   2        2.01        2.71      1.14 o
  -5   3   2        1.07       -0.95      0.84 o
  -4   3   2        0.85       -0.44      0.68 o
  -3   3   2       94.95       90.53      3.54 o
  -2   3   2      303.93      321.75      8.09 o
  -1   3   2       33.42       28.89      1.48 o
   0   3   2      277.25      326.16      6.46 o
   1   3   2      362.43      353.11      8.59 o
   2   3   2      156.04      143.33      3.04 o
   3   3   2      172.05      182.00      6.22 o
   4   3   2       22.60       25.98      2.30 o
   5   3   2        0.05       -1.95      1.49 o
   6   3   2        0.06       -0.97      2.99 o
  -6   4   2        0.07        0.27      1.34 o
  -5   4   2      212.02      228.39      5.86 o
  -4   4   2       10.79        9.79      0.95 o
  -3   4   2       38.19       35.32      1.46 o
  -2   4   2       38.92       38.50      1.31 o
  -1   4   2      121.91      107.46      3.02 o
   0   4   2      400.44      408.77     13.75 o
   1   4   2      127.03      118.38      3.29 o
   2   4   2      398.19      389.28      8.87 o
   3   4   2       76.66       86.55      3.03 o
   4   4   2       14.74       14.29      1.31 o
   5   4   2       29.99       36.50      3.80 o
   6   4   2        1.06       -1.82      3.31 o
  -6   5   2       43.25       45.12      3.45 o
  -5   5   2        5.81        5.70      1.03 o
  -4   5   2       82.98       83.74      3.05 o
  -3   5   2       29.34       23.96      1.03 o
  -2   5   2      228.83      212.87      6.84 o
  -1   5   2      778.07      846.31     16.07 o
   0   5   2        3.49        2.45      0.93 o
   1   5   2      582.92      650.71     15.44 o
   2   5   2       70.24       72.06      2.30 o
   3   5   2        0.01       -0.72      0.72 o
   4   5   2       22.44       20.79      1.59 o
   5   5   2        1.12        1.04      1.70 o
  -6   6   2       27.50       17.15      2.52 o
  -5   6   2        8.94       11.36      1.42 o
  -4   6   2      289.19      306.84      6.99 o
  -3   6   2      291.46      300.39      6.35 o
  -2   6   2      134.48      118.46      3.48 o
  -1   6   2       72.56       66.92      2.22 o
   0   6   2      178.90      154.90      3.44 o
   1   6   2       29.95       26.95      1.36 o
   2   6   2       18.23       22.11      0.60 o
   3   6   2      110.31      120.96      5.70 o
   4   6   2        1.83       -0.20      1.11 o
   5   6   2        0.27        1.89      2.66 o
  -6   7   2        2.62        0.59      3.33 o
  -5   7   2       56.25       62.30      7.61 o
  -4   7   2        1.29        0.65      1.36 o
  -3   7   2      320.63      330.78      7.11 o
  -2   7   2      489.29      502.86     10.02 o
  -1   7   2      285.27      276.70      6.93 o
   0   7   2      784.29      811.57     19.36 o
   1   7   2        1.66        0.64      0.48 o
   2   7   2       10.34        8.97      0.52 o
   3   7   2       44.62       50.06      2.46 o
   4   7   2        4.70        4.61      1.83 o
   5   7   2        0.38       -0.41      1.72 o
  -5   8   2       14.59       12.25      2.23 o
  -4   8   2        0.51        0.06      1.03 o
  -3   8   2      398.06      436.69      9.28 o
  -2   8   2      247.75      256.59      7.03 o
  -1   8   2      535.54      547.48     10.76 o
   0   8   2       71.11       63.36      1.92 o
   1   8   2      233.11      251.40      8.56 o
   2   8   2        5.71        5.18      0.72 o
   3   8   2       10.69        9.07      1.31 o
   4   8   2        0.10        0.42      1.50 o
   5   8   2        4.65        1.04      1.69 o
  -5   9   2       12.74       12.98      4.01 o
  -4   9   2       16.91       14.39      1.34 o
  -3   9   2        3.41        2.07      0.97 o
  -2   9   2      450.92      480.73     10.08 o
  -1   9   2      185.97      192.62      4.47 o
   0   9   2      169.77      179.61      6.10 o
   1   9   2      134.08      123.56      3.26 o
   2   9   2       12.39       11.91      0.73 o
   3   9   2        2.89        2.50      1.29 o
   4   9   2       40.05       38.59      2.91 o
   5   9   2        0.00        5.56      3.77 o
  -5  10   2       21.55       18.96      5.16 o
  -4  10   2        3.01        4.64      1.67 o
  -3  10   2        0.75        1.35      1.47 o
  -2  10   2      198.96      200.78      9.84 o
  -1  10   2      332.80      352.72      8.91 o
   0  10   2      197.84      213.83      8.78 o
   1  10   2        7.30        7.05      0.90 o
   2  10   2       45.77       47.99      1.79 o
   3  10   2        0.17        0.29      1.37 o
   4  10   2        0.26        0.50      2.44 o
  -5  11   2       11.88        7.37      1.97 o
  -4  11   2      110.82      121.39     11.34 o
  -3  11   2        1.59       -0.06      1.04 o
  -2  11   2       36.20       36.20      1.77 o
  -1  11   2      154.79      160.20      4.52 o
   0  11   2      159.30      170.81      4.72 o
   1  11   2       41.33       44.99      2.26 o
   2  11   2        6.23        5.48      0.74 o
   3  11   2        0.77        1.85      2.32 o
   4  11   2        0.03       -1.30      2.41 o
  -4  12   2       53.21       47.41      3.58 o
  -3  12   2       34.09       34.72      2.41 o
  -2  12   2       43.01       41.24      1.94 o
  -1  12   2      296.04      308.29     12.45 o
   0  12   2       48.87       53.42      2.32 o
   1  12   2       73.39       73.82      3.36 o
   2  12   2        0.06        0.31      0.68 o
   3  12   2        4.65        5.63      1.77 o
  -4  13   2       26.66       23.80      3.07 o
  -3  13   2      126.99      137.02      8.82 o
  -2  13   2       22.07       24.10      1.70 o
  -1  13   2        0.10       -0.45      1.27 o
   0  13   2        0.45        1.60      1.20 o
   1  13   2       12.93       12.82      1.34 o
   2  13   2        4.88        4.55      2.33 o
   3  13   2        0.32        1.82      2.62 o
  -3  14   2       48.31       48.65      5.49 o
  -2  14   2       38.50       42.46      2.62 o
  -1  14   2       17.89       11.10      1.59 o
   0  14   2       73.23       69.97      3.13 o
   1  14   2        1.41        2.09      1.33 o
   2  14   2        2.20       -0.52      1.56 o
  -2  15   2       85.63       83.14      5.36 o
  -1  15   2        7.46        1.52      2.31 o
   0  15   2        3.31        2.26      3.65 o
   1  15   2        8.61       14.66      2.79 o
  -1  16   2       29.86       28.68      4.06 o
   0  16   2        7.84        8.36      2.47 o
  -1 -15   3        5.77        3.33      3.12 o
   0 -15   3        1.58        3.20      2.02 o
   1 -15   3       21.73       20.12      2.51 o
   2 -15   3       22.15       18.95      3.50 o
  -2 -14   3       12.65       12.22      2.12 o
  -1 -14   3        0.84        0.61      1.49 o
   0 -14   3        3.12        0.82      1.45 o
   1 -14   3        0.48        0.42      1.52 o
   2 -14   3       59.10       57.67      3.17 o
   3 -14   3       39.41       48.25      4.04 o
  -3 -13   3        1.01        2.53      3.70 o
  -2 -13   3       16.79       15.65      3.19 o
  -1 -13   3       25.33       25.13      3.49 o
   0 -13   3       15.94       14.88      1.84 o
   1 -13   3        1.58        0.82      1.13 o
   2 -13   3       53.65       58.92      3.18 o
   3 -13   3       85.68       93.99      4.99 o
  -4 -12   3        2.22        0.52      2.46 o
  -3 -12   3        0.02       -1.37      3.28 o
  -2 -12   3        2.12        2.03      1.13 o
  -1 -12   3       16.25       15.82      4.42 o
   0 -12   3        6.88        6.86      1.46 o
   1 -12   3        1.14        0.42      0.57 o
   2 -12   3        2.44        5.06      1.02 o
   3 -12   3      142.51      161.26      5.34 o
   4 -12   3       89.25      106.39      8.83 o
  -4 -11   3        0.03        7.37      2.94 o
  -3 -11   3        3.37       -1.82      2.09 o
  -2 -11   3       11.99       10.65      1.25 o
  -1 -11   3       21.60       19.19      1.67 o
   0 -11   3        6.45        7.21      1.55 o
   1 -11   3       50.84       45.18      2.71 o
   2 -11   3        4.90        7.96      1.46 o
   3 -11   3       44.28       49.79      2.23 o
   4 -11   3      117.47      131.56      5.86 o
  -4 -10   3        6.89        7.17      1.42 o
  -3 -10   3       16.14       17.78      2.25 o
  -2 -10   3       18.95       16.28      3.88 o
  -1 -10   3        8.42        7.82      1.17 o
   0 -10   3       35.74       40.05      1.57 o
   1 -10   3       65.74       60.75      3.65 o
   2 -10   3       10.28        8.01      2.18 o
   3 -10   3        0.68       -0.98      0.79 o
   4 -10   3      110.30      120.31      7.62 o
   5 -10   3       68.69       55.34      7.45 o
  -5  -9   3        5.74        3.70      1.81 o
  -4  -9   3        2.03        1.72      1.23 o
  -3  -9   3        0.52       -0.29      0.61 o
  -2  -9   3       38.28       34.66      4.47 o
  -1  -9   3      398.52      454.21     22.05 o
   0  -9   3       26.40       27.78      1.21 o
   1  -9   3        0.29       -0.26      0.76 o
   2  -9   3        0.01        0.21      0.61 o
   3  -9   3       28.47       33.43      1.63 o
   4  -9   3        3.46        3.67      1.89 o
   5  -9   3       65.01       72.61      6.75 o
  -5  -8   3        3.88        3.59      1.74 o
  -4  -8   3       26.38       29.09      1.88 o
  -3  -8   3       34.47       37.30      1.98 o
  -2  -8   3       27.63       28.89      1.08 o
  -1  -8   3      235.17      251.82      7.90 o
   0  -8   3      108.41      102.88      3.44 o
   1  -8   3        1.89        6.41      1.01 o
   2  -8   3        8.19        8.63      0.90 o
   3  -8   3       33.73       27.89      1.38 o
   4  -8   3        0.37        2.09      1.57 o
   5  -8   3       19.59       19.81      3.81 o
  -5  -7   3        8.89        9.12      1.54 o
  -4  -7   3        7.15        8.65      1.42 o
  -3  -7   3        3.55        4.76      0.40 o
  -2  -7   3        5.82        6.38      0.64 o
  -1  -7   3      137.59      131.85      4.95 o
   0  -7   3     1783.78     1918.31     42.52 o
   1  -7   3      218.55      194.22      5.47 o
   2  -7   3       23.51       21.20      1.54 o
   3  -7   3        1.47        1.13      0.82 o
   4  -7   3        0.83        0.46      1.37 o
   5  -7   3        0.00       -0.07      1.85 o
  -5  -6   3       15.50       17.03      2.47 o
  -4  -6   3       20.40       24.69      1.55 o
  -3  -6   3       66.35       70.91      2.89 o
  -2  -6   3       33.55       30.41      0.99 o
  -1  -6   3       30.26       23.25      1.05 o
   0  -6   3     1120.34     1113.08     26.69 o
   1  -6   3        2.26       -0.87      0.91 o
   2  -6   3      112.81       95.55      2.38 o
   3  -6   3       13.69       11.51      2.08 o
   4  -6   3       20.49       17.44      2.50 o
   5  -6   3        8.15        4.11      1.90 o
   6  -6   3        0.17       -0.66      3.73 o
  -6  -5   3        1.89        1.89      3.33 o
  -5  -5   3        5.82        3.33      1.71 o
  -4  -5   3       37.26       44.84      2.66 o
  -3  -5   3       45.12       47.96      2.25 o
  -2  -5   3       59.31       55.79      1.48 o
  -1  -5   3       45.67       42.33      1.80 o
   0  -5   3      210.54      192.63      6.96 o
   2  -5   3      329.00      295.12      6.02 o
   3  -5   3        9.83       10.99      1.20 o
   4  -5   3        7.05        6.60      1.49 o
   5  -5   3        9.58        8.61      1.57 o
   6  -5   3        4.74        2.48      1.80 o
  -6  -4   3        1.11       -0.22      0.61 o
  -5  -4   3       69.42       80.96      4.80 o
  -4  -4   3        0.36       -0.56      0.51 o
  -3  -4   3       24.62       22.81      1.00 o
  -2  -4   3      453.00      447.45     21.77 o
  -1  -4   3       83.36       74.56      3.03 o
   0  -4   3        5.95        2.98      1.02 o
   1  -4   3     2101.89     2131.01     48.77 o
   2  -4   3      192.98      197.87      9.77 o
   3  -4   3      140.39      124.83      3.76 o
   4  -4   3       47.23       48.03      3.25 o
   5  -4   3       12.35        8.86      1.50 o
   6  -4   3        2.54        2.92      1.70 o
  -6  -3   3        0.76       -0.26      1.47 o
  -5  -3   3        6.18        4.21      0.77 o
  -4  -3   3       15.89       17.78      1.50 o
  -3  -3   3       34.02       31.86      1.52 o
  -2  -3   3        2.36        1.42      0.66 o
  -1  -3   3      322.25      284.08     28.95 o
   0  -3   3      523.05      496.49     11.83 o
   1  -3   3       15.38       20.11      1.92 o
   2  -3   3     4527.97     5056.71    156.23 o
   3  -3   3      645.12      679.63     16.52 o
   4  -3   3        4.10        5.00      0.70 o
   5  -3   3       18.89       17.22      0.91 o
   6  -3   3        6.71        9.08      4.85 o
  -6  -2   3        0.56        0.85      3.78 o
  -5  -2   3        2.47        1.74      0.76 o
  -4  -2   3      393.38      437.06     11.82 o
  -3  -2   3       16.15        9.67      0.95 o
  -2  -2   3        7.95        7.34      0.46 o
  -1  -2   3        0.44       -0.40      0.26 o
   0  -2   3     1064.49      924.01     31.94 o
   1  -2   3        2.86        1.73      0.61 o
   2  -2   3      398.89      379.07      9.12 o
   3  -2   3      129.12      140.00      3.50 o
   4  -2   3       98.07       93.87      2.58 o
   5  -2   3        6.26        6.46      0.85 o
   6  -2   3        0.23        2.26      2.93 o
  -6  -1   3       10.82       10.95      1.73 o
  -5  -1   3        6.40        6.99      0.81 o
  -4  -1   3      140.24      152.36      4.58 o
  -3  -1   3      172.64      184.85      9.67 o
  -2  -1   3      696.03      640.78     20.86 o
  -1  -1   3      812.01      795.53     25.97 o
   0  -1   3     5240.80     3871.90    155.37 o
   1  -1   3      347.83      366.85      6.14 o
   2  -1   3      142.33      159.68      2.93 o
   3  -1   3     1212.26     1314.92     25.29 o
   4  -1   3      110.76      119.33      3.00 o
   5  -1   3        0.14       -0.30      0.66 o
   6  -1   3        4.92        7.59      3.47 o
  -6   0   3        6.95        6.86      1.31 o
  -5   0   3        1.34        1.95      0.84 o
  -4   0   3       54.68       63.36      2.27 o
  -3   0   3     2075.64     2125.04     74.85 o
  -2   0   3     1203.81     1108.55     25.28 o
  -1   0   3       39.79       33.89      0.62 o
   0   0   3      228.05      201.12      4.23 o
   1   0   3     1270.01     1130.66     31.19 o
   2   0   3       39.73       46.80      1.51 o
   3   0   3        2.39        3.52      0.52 o
   4   0   3       62.36       61.41      7.06 o
   5   0   3        2.70        2.51      0.74 o
   6   0   3        2.26       -0.46      2.09 o
  -6   1   3       25.60       32.35      1.99 o
  -5   1   3       44.91       45.47      1.75 o
  -4   1   3        2.29        2.35      0.61 o
  -3   1   3      257.52      243.79     12.23 o
  -2   1   3      147.69      134.72      3.58 o
   0   1   3      150.13      145.93      2.58 o
   1   1   3     1058.00      918.24     23.17 o
   2   1   3        6.16        3.16      0.36 o
   3   1   3      155.66      157.21      3.61 o
   4   1   3      124.06      122.42      4.57 o
   5   1   3       26.17       23.80      1.56 o
   6   1   3        0.00       -1.30      2.21 o
  -6   2   3        1.33        0.46      1.03 o
  -5   2   3        0.01       -0.54      0.65 o
  -4   2   3        1.04        0.99      0.67 o
  -3   2   3       48.76       56.55      2.67 o
  -2   2   3     4292.71     4223.59    122.88 o
  -1   2   3      764.92      740.35     14.04 o
   0   2   3     1208.37     1152.37     18.50 o
   1   2   3      144.26      139.29      4.00 o
   2   2   3      805.05      784.29     14.61 o
   3   2   3       20.91       21.36      1.33 o
   4   2   3       43.56       38.29      1.70 o
   5   2   3        2.60        1.81      0.82 o
   6   2   3        0.94        2.41      2.41 o
  -6   3   3       14.91       11.75      2.23 o
  -5   3   3       30.89       32.33      1.99 o
  -4   3   3       79.89       86.28      4.50 o
  -3   3   3        4.69        4.49      0.56 o
  -2   3   3      549.92      546.31     17.17 o
  -1   3   3      465.70      410.93     13.39 o
   0   3   3     1963.04     1899.93     30.18 o
   1   3   3      194.94      195.67      4.09 o
   2   3   3      277.46      271.62      5.99 o
   3   3   3       17.69       16.25      0.77 o
   4   3   3      127.91      148.56      7.68 o
   5   3   3        2.09        3.91      1.89 o
   6   3   3        0.18       -5.49      3.66 o
  -6   4   3       10.69        8.28      1.26 o
  -5   4   3       19.94       16.45      1.26 o
  -4   4   3       51.86       56.40      3.82 o
  -3   4   3        9.17        8.85      1.04 o
  -2   4   3       33.02       41.02      1.60 o
  -1   4   3     3172.70     3252.16     75.95 o
   0   4   3     1901.46     1783.77     33.56 o
   1   4   3      109.29      119.29      3.61 o
   2   4   3        7.39        4.37      0.52 o
   3   4   3       90.78       92.02      3.28 o
   4   4   3       14.23       14.28      1.49 o
   5   4   3       22.20       21.72      2.94 o
  -6   5   3        0.26       -0.26      0.55 o
  -5   5   3      173.87      176.31      6.32 o
  -4   5   3        1.36       -0.15      0.91 o
  -3   5   3      146.15      156.06      4.42 o
  -2   5   3        8.14        4.38      0.59 o
  -1   5   3       86.66       74.34      3.03 o
   0   5   3      328.70      303.67      6.12 o
   1   5   3      496.85      491.58     11.65 o
   2   5   3      139.96      122.38      6.58 o
   3   5   3       10.38       10.54      1.69 o
   4   5   3        1.29        1.05      1.13 o
   5   5   3       28.37       29.29      3.41 o
  -6   6   3        4.56        6.91      2.16 o
  -5   6   3       13.81       11.71      2.30 o
  -4   6   3      188.60      203.05      7.93 o
  -3   6   3      502.64      559.34     13.77 o
  -2   6   3       32.14       32.23      1.97 o
  -1   6   3       42.40       47.80      2.07 o
   0   6   3      137.36      139.98      3.13 o
   1   6   3      163.41      150.74      4.06 o
   2   6   3       73.31       71.88      1.85 o
   3   6   3        0.00        0.39      0.92 o
   4   6   3       36.24       42.32      2.60 o
   5   6   3        5.09        4.04      2.53 o
  -6   7   3       20.89       14.66      4.64 o
  -5   7   3        5.47        3.45      1.42 o
  -4   7   3      237.14      263.99      6.24 o
  -3   7   3       58.79       63.20      3.03 o
  -2   7   3        0.71        0.13      0.53 o
  -1   7   3        0.10       -0.36      0.70 o
   0   7   3        9.56        9.80      0.86 o
   1   7   3       22.81       14.34      0.94 o
   2   7   3        6.79        6.78      0.97 o
   3   7   3       34.26       30.16      1.94 o
   4   7   3        0.43       -0.69      1.30 o
   5   7   3        0.27       -0.72      3.00 o
  -5   8   3       55.51       56.63      3.21 o
  -4   8   3       38.71       37.46      1.74 o
  -3   8   3      232.90      246.70      5.61 o
  -2   8   3      249.14      257.51      7.01 o
  -1   8   3        0.09        0.94      0.84 o
   0   8   3      107.25      103.06      3.42 o
   1   8   3       11.55       13.74      1.12 o
   2   8   3        0.98        1.92      0.62 o
   3   8   3        0.32        1.66      2.71 o
   4   8   3        2.68        2.47      2.03 o
   5   8   3        0.38       -3.67      3.22 o
  -5   9   3       16.89       14.90      1.50 o
  -4   9   3       47.46       49.39      2.12 o
  -3   9   3      374.14      431.49     11.25 o
  -2   9   3       73.23       73.82      2.27 o
  -1   9   3        1.84        1.95      0.68 o
   0   9   3        5.55        5.91      0.81 o
   1   9   3       41.36       42.28      1.66 o
   2   9   3        1.53       -0.11      0.79 o
   3   9   3        5.23       -0.02      1.55 o
   4   9   3        0.02       -0.83      1.40 o
  -5  10   3       12.87        9.82      2.26 o
  -4  10   3       68.41       74.41      3.61 o
  -3  10   3        0.06        0.75      0.92 o
  -2  10   3      289.43      310.12      7.39 o
  -1  10   3       81.28       76.45      3.15 o
   0  10   3        3.35        1.70      0.88 o
   1  10   3      105.06      104.22      2.78 o
   2  10   3        2.37        2.22      0.84 o
   3  10   3        5.20        6.80      1.72 o
   4  10   3        2.04        0.06      2.06 o
  -5  11   3        6.85       11.56      2.14 o
  -4  11   3       35.40       27.62      2.34 o
  -3  11   3       59.26       67.76      2.66 o
  -2  11   3       44.61       46.86      4.05 o
  -1  11   3       19.84       17.78      1.49 o
   0  11   3        1.41        2.43      1.01 o
   1  11   3        6.70        7.14      1.09 o
   2  11   3       30.16       27.17      1.51 o
   3  11   3        1.12       -0.07      2.13 o
   4  11   3        3.89        0.07      2.77 o
  -4  12   3        7.22        4.87      1.26 o
  -3  12   3       99.56      110.53      4.53 o
  -2  12   3        2.03        0.00      0.67 o
  -1  12   3        8.60        5.54      1.08 o
   0  12   3        0.48        1.16      0.97 o
   1  12   3        0.07       -0.40      1.04 o
   2  12   3       27.14       31.39      1.57 o
   3  12   3        0.96        2.04      1.89 o
  -4  13   3        2.35        2.02      1.95 o
  -3  13   3        4.90        2.34      1.70 o
  -2  13   3       32.98       31.09      2.21 o
  -1  13   3       42.08       42.91      3.66 o
   0  13   3       17.10       19.29      1.95 o
   1  13   3        4.39        4.72      1.20 o
   2  13   3        0.72        1.66      0.88 o
  -3  14   3        0.04        0.33      2.25 o
  -2  14   3       14.16       12.33      1.64 o
  -1  14   3       12.71        7.64      1.59 o
   0  14   3        4.50        5.72      1.83 o
   1  14   3        9.52        9.93      2.55 o
   2  14   3        1.71        3.60      1.50 o
  -2  15   3        0.49       -0.01      2.22 o
  -1  15   3        0.01        1.81      1.52 o
   0  15   3        4.01        6.93      3.19 o
   1  15   3        8.20        6.19      2.49 o
  -1 -15   4        1.02        0.38      3.05 o
   0 -15   4        0.06        2.02      2.48 o
   1 -15   4        2.46       -0.88      1.93 o
   2 -15   4        6.19        5.30      1.88 o
  -2 -14   4        8.35        4.70      1.81 o
  -1 -14   4        3.47        4.96      3.25 o
   0 -14   4        0.23        1.10      1.28 o
   1 -14   4        0.01        0.42      1.60 o
   2 -14   4        2.50        1.73      1.11 o
  -3 -13   4        1.79        0.33      2.56 o
  -2 -13   4        5.93        2.75      1.96 o
  -1 -13   4        7.03        9.23      2.10 o
   0 -13   4       13.95       13.84      1.80 o
   1 -13   4        4.70        2.73      1.09 o
   2 -13   4        4.17        2.42      1.90 o
   3 -13   4        2.22        4.23      2.46 o
  -3 -12   4        0.01        1.17      2.22 o
  -2 -12   4       43.54       38.37      2.23 o
  -1 -12   4      123.50      120.88     14.84 o
   0 -12   4       11.92       11.38      1.54 o
   1 -12   4        9.50        6.73      1.86 o
   2 -12   4        0.94        1.25      1.40 o
   3 -12   4       10.28       10.65      1.37 o
  -4 -11   4        1.58        2.28      2.73 o
  -3 -11   4        2.61       -0.79      1.51 o
  -2 -11   4        2.28        1.11      1.83 o
  -1 -11   4       37.68       40.84      2.26 o
   0 -11   4      178.76      193.77      7.67 o
   1 -11   4       67.91       70.97      3.61 o
   2 -11   4        7.94        6.70      2.19 o
   3 -11   4       17.50       14.00      1.23 o
   4 -11   4        3.99       -0.85      3.52 o
  -4 -10   4        0.28       -0.26      1.43 o
  -3 -10   4        1.80        4.44      1.90 o
  -2 -10   4        3.19        3.97      0.70 o
  -1 -10   4       51.01       53.86      1.87 o
   0 -10   4      423.91      452.29     12.66 o
   1 -10   4      209.52      209.59     11.47 o
   2 -10   4       52.39       57.64      2.07 o
   3 -10   4       16.90       14.34      3.08 o
   4 -10   4       34.61       37.88      4.48 o
  -5  -9   4        0.71       -0.26      1.89 o
  -4  -9   4        4.05        4.44      1.51 o
  -3  -9   4       10.91        9.37      1.48 o
  -2  -9   4        0.87        0.82      0.54 o
  -1  -9   4       77.33       75.67      2.21 o
   0  -9   4        4.23        5.50      0.74 o
   1  -9   4      117.24      123.10      9.94 o
   2  -9   4      295.70      303.35      6.88 o
   3  -9   4       28.65       24.53      2.37 o
   4  -9   4       50.05       48.70      4.29 o
   5  -9   4       14.29       10.70      3.97 o
  -5  -8   4        3.55        4.16      1.72 o
  -4  -8   4        0.47        0.47      1.89 o
  -3  -8   4        1.97        3.73      1.48 o
  -2  -8   4        5.64        6.50      0.83 o
  -1  -8   4       14.14       14.44      0.90 o
   0  -8   4      378.35      387.61      9.56 o
   1  -8   4      627.03      673.27     20.96 o
   2  -8   4      103.25       99.75      3.19 o
   3  -8   4       47.84       52.70      1.89 o
   4  -8   4        3.46        4.58      2.42 o
   5  -8   4       57.83       49.04      5.43 o
  -5  -7   4        3.54        0.79      1.38 o
  -4  -7   4       35.24       33.04      1.87 o
  -3  -7   4        0.96        1.83      0.56 o
  -2  -7   4       40.31       49.33      1.76 o
  -1  -7   4        8.39        7.48      0.69 o
   0  -7   4       18.17       15.15      1.19 o
   1  -7   4      131.49      120.39      4.34 o
   2  -7   4       18.75       13.33      1.12 o
   3  -7   4      176.78      186.67      7.05 o
   4  -7   4        5.64        2.36      2.04 o
   5  -7   4       29.41       24.91      3.22 o
  -5  -6   4        0.10        0.00      0.65 o
  -4  -6   4       38.55       39.61      1.93 o
  -3  -6   4      102.32      108.80      3.32 o
  -2  -6   4      130.60      150.40      9.92 o
  -1  -6   4        1.84        5.24      0.88 o
   0  -6   4        4.44        4.71      0.67 o
   1  -6   4       59.76       52.37      1.93 o
   2  -6   4      650.87      737.91     22.77 o
   3  -6   4       96.46       99.19      5.21 o
   4  -6   4        0.49        1.04      1.36 o
   5  -6   4        1.88        3.51      2.66 o
  -6  -5   4        3.11       -3.07      3.99 o
  -5  -5   4       37.29       38.18      3.50 o
  -4  -5   4       18.15       18.26      1.61 o
  -3  -5   4       92.53       84.81      3.52 o
  -2  -5   4      185.80      198.81      8.77 o
  -1  -5   4       41.93       40.04      1.12 o
   0  -5   4        0.01       -0.47      0.55 o
   1  -5   4        5.54        0.68      0.99 o
   2  -5   4        0.34        0.70      0.45 o
   3  -5   4       79.55       83.83      2.97 o
   4  -5   4      179.22      177.40      8.39 o
   5  -5   4        1.61        0.01      1.28 o
   6  -5   4        9.48        3.33      2.86 o
  -6  -4   4        1.73        1.63      2.02 o
  -5  -4   4        0.34        0.48      0.41 o
  -4  -4   4       38.42       36.13      4.25 o
  -3  -4   4      175.93      176.66      7.61 o
  -2  -4   4      294.91      271.17      7.47 o
  -1  -4   4      826.54      859.45     21.98 o
   0  -4   4      121.54      123.18      5.21 o
   1  -4   4        2.41        2.84      0.62 o
   2  -4   4       45.13       53.75      2.02 o
   3  -4   4      110.20      128.42      3.88 o
   4  -4   4        1.58       -0.52      2.01 o
   5  -4   4        0.02        0.03      1.25 o
   6  -4   4        0.68       -2.71      1.81 o
  -6  -3   4        0.62       -1.63      3.20 o
  -5  -3   4       37.02       40.34      2.10 o
  -4  -3   4       97.61      100.31      4.37 o
  -3  -3   4      350.94      402.93      9.39 o
  -2  -3   4      441.19      391.75     18.74 o
  -1  -3   4      234.29      233.53     10.49 o
   0  -3   4       41.27       32.94      1.18 o
   1  -3   4      224.73      218.46      5.45 o
   2  -3   4      260.39      259.73     16.67 o
   3  -3   4        6.77       11.50      3.08 o
   4  -3   4       73.06       69.03      4.38 o
   5  -3   4        4.44        2.65      1.86 o
   6  -3   4        1.72        2.83      1.69 o
  -6  -2   4        4.15        3.27      1.59 o
  -5  -2   4        0.10       -0.92      0.71 o
  -4  -2   4        0.36       -0.36      0.74 o
  -3  -2   4       57.41       58.75      2.60 o
  -2  -2   4      437.36      415.59      9.54 o
  -1  -2   4     2551.24     2258.46     65.70 o
   0  -2   4      730.41      646.87     12.40 o
   1  -2   4       26.37       23.22      0.73 o
   2  -2   4      636.11      659.95     15.54 o
   3  -2   4       69.05       63.96      1.96 o
   4  -2   4       18.92       18.69      0.96 o
   5  -2   4        0.20       -0.02      0.43 o
   6  -2   4        2.78        1.37      3.65 o
  -6  -1   4        3.72        1.91      1.07 o
  -5  -1   4        0.26        0.48      0.54 o
  -4  -1   4       62.06       67.82      2.55 o
  -3  -1   4      244.05      255.60     10.07 o
  -2  -1   4      681.14      740.21     22.85 o
  -1  -1   4      311.98      273.63      9.36 o
   0  -1   4      908.37      869.99     16.83 o
   1  -1   4       15.07       12.56      0.41 o
   2  -1   4      213.73      212.30      4.55 o
   3  -1   4      333.58      370.80     10.51 o
   4  -1   4       45.35       43.37      1.49 o
   5  -1   4       10.71        9.89      0.85 o
   6  -1   4        0.08        1.43      2.34 o
  -6   0   4        5.78        6.05      1.27 o
  -5   0   4        1.29        1.94      0.72 o
  -4   0   4        4.86        3.06      0.74 o
  -3   0   4        3.99        2.32      0.72 o
  -2   0   4      946.30      957.42     60.39 o
  -1   0   4        5.33        5.09      0.63 o
   0   0   4     1306.34     1265.78     20.75 o
   1   0   4      212.46      227.72      4.94 o
   2   0   4        8.10       14.15      0.70 o
   3   0   4      629.39      676.40     33.38 o
   4   0   4       52.35       50.68      8.87 o
   5   0   4        8.64        8.16      1.26 o
   6   0   4        0.17       -1.24      2.21 o
  -6   1   4       13.37       10.27      1.45 o
  -5   1   4       46.63       48.89      2.36 o
  -4   1   4       17.58       17.84      1.15 o
  -3   1   4      583.64      632.29     14.65 o
  -2   1   4       13.28       10.61      1.11 o
  -1   1   4     3867.69     3982.39    124.37 o
   0   1   4      310.24      281.76      4.91 o
   1   1   4       12.79       12.90      0.67 o
   2   1   4        1.80        1.32      0.37 o
   3   1   4       51.26       44.99      1.96 o
   4   1   4      207.26      228.69     19.24 o
   5   1   4       11.14        9.69      1.63 o
   6   1   4        1.53        1.43      2.28 o
  -6   2   4       33.06       31.74      4.18 o
  -5   2   4       81.76       91.45      2.84 o
  -4   2   4       13.85       12.97      2.06 o
  -3   2   4       23.35       20.82      1.62 o
  -2   2   4      421.23      451.75     10.91 o
  -1   2   4       57.09       63.34      1.49 o
   0   2   4      221.45      248.54      4.36 o
   1   2   4      344.54      345.09      9.85 o
   2   2   4        0.60        0.37      0.45 o
   3   2   4        1.57        0.75      0.60 o
   4   2   4      211.89      225.69     15.00 o
   5   2   4       21.81       25.81      2.96 o
   6   2   4        1.21        3.60      2.82 o
  -6   3   4        8.20        2.67      1.05 o
  -5   3   4       83.47       91.14      2.93 o
  -4   3   4      158.26      173.55      8.09 o
  -3   3   4      183.24      201.87     13.83 o
  -2   3   4     1467.96     1642.46     88.80 o
  -1   3   4       47.09       43.69      1.23 o
   0   3   4       10.27        7.45      0.47 o
   1   3   4      177.95      177.63      3.72 o
   2   3   4        0.00       -0.79      0.53 o
   3   3   4        3.09        2.13      0.58 o
   4   3   4        0.67       -2.41      1.96 o
   5   3   4       68.50       70.16      5.68 o
  -6   4   4       33.71       29.52      2.12 o
  -5   4   4       97.62       86.58      2.90 o
  -4   4   4      289.87      311.46     12.55 o
  -3   4   4       43.93       43.58      1.73 o
  -2   4   4      132.39      135.38      3.72 o
  -1   4   4      831.92      874.58     17.25 o
   0   4   4        4.54        1.15      0.45 o
   1   4   4       44.40       43.60      1.35 o
   2   4   4       49.74       37.63      2.20 o
   3   4   4       27.41       27.20      1.05 o
   4   4   4        0.00       -0.20      1.90 o
   5   4   4       20.21       24.03      3.17 o
  -6   5   4        0.24        1.09      0.99 o
  -5   5   4       31.71       32.17      3.45 o
  -4   5   4      228.25      239.76      6.90 o
  -3   5   4      164.11      162.75      5.05 o
  -2   5   4      288.28      317.65      6.65 o
  -1   5   4     3253.83     3609.36     82.89 o
   0   5   4      115.74      114.49      2.66 o
   1   5   4       82.85       73.41      1.99 o
   2   5   4       24.72       27.29      2.73 o
   3   5   4       47.69       46.56      1.41 o
   4   5   4        0.02        0.80      1.39 o
   5   5   4        5.48        0.46      3.41 o
  -6   6   4        4.44        2.94      1.23 o
  -5   6   4       20.33       21.32      1.96 o
  -4   6   4      248.81      273.65      7.36 o
  -3   6   4      652.36      719.29     17.43 o
  -2   6   4       21.03       18.09      2.17 o
  -1   6   4      250.89      264.91      5.61 o
   0   6   4     1428.54     1584.29     29.56 o
   1   6   4      339.96      334.04      6.81 o
   2   6   4       13.01       13.19      0.79 o
   3   6   4       23.97       24.93      1.72 o
   4   6   4        0.46       -2.14      1.43 o
   5   6   4        0.00       -0.20      3.08 o
  -6   7   4        0.11        0.38      3.05 o
  -5   7   4        0.51       -1.98      1.55 o
  -4   7   4        9.57        9.50      0.95 o
  -3   7   4      132.79      130.35      6.38 o
  -2   7   4      296.41      307.97      9.15 o
  -1   7   4       96.40      104.19      3.20 o
   0   7   4      994.87     1068.96     20.43 o
   1   7   4      267.42      283.86      6.33 o
   2   7   4      281.76      300.72      8.51 o
   3   7   4       13.73       11.83      1.90 o
   4   7   4        0.93        1.06      2.61 o
   5   7   4        0.06        3.28      2.34 o
  -5   8   4        0.03       -1.23      1.49 o
  -4   8   4        0.72        0.35      0.53 o
  -3   8   4      101.51       95.59      3.52 o
  -2   8   4      204.41      194.74      4.60 o
  -1   8   4       14.79       13.09      1.19 o
   0   8   4       56.39       63.12      2.02 o
   1   8   4      290.69      332.72      7.25 o
   2   8   4      152.42      168.41      3.75 o
   3   8   4       48.24       50.95      2.76 o
   4   8   4        6.72        4.21      1.66 o
   5   8   4        1.40        1.51      2.74 o
  -5   9   4        9.81        9.43      1.36 o
  -4   9   4        3.43        3.24      1.03 o
  -3   9   4       67.96       69.10      2.02 o
  -2   9   4        0.44        0.24      1.63 o
  -1   9   4       48.46       47.35      2.83 o
   0   9   4        7.20        7.97      1.25 o
   1   9   4      232.47      268.35      6.44 o
   2   9   4       57.03       64.67      1.89 o
   3   9   4       42.22       49.71      6.96 o
   4   9   4        0.67        1.11      2.45 o
  -5  10   4        0.37       -2.00      1.33 o
  -4  10   4        6.99        8.53      1.14 o
  -3  10   4       93.07       99.67      3.25 o
  -2  10   4       50.18       49.07      1.96 o
  -1  10   4       15.04       14.37      1.48 o
   0  10   4        0.51        1.24      1.04 o
   1  10   4        6.13        6.48      0.97 o
   2  10   4       59.77       64.84      2.02 o
   3  10   4       23.51       29.35      2.41 o
   4  10   4        2.44       -1.89      3.26 o
  -5  11   4       24.11       17.84      3.28 o
  -4  11   4        8.02        7.50      1.47 o
  -3  11   4       21.97       21.27      1.56 o
  -2  11   4      406.57      452.70     11.04 o
  -1  11   4       27.10       23.89      2.49 o
   0  11   4        8.30        7.14      1.05 o
   1  11   4        0.21       -0.02      0.74 o
   2  11   4       18.20       22.75      1.26 o
   3  11   4       11.95       11.88      1.98 o
  -4  12   4        0.90        0.90      1.45 o
  -3  12   4        0.87       -0.07      1.92 o
  -2  12   4      101.46      104.31      3.70 o
  -1  12   4       41.42       39.47      1.98 o
   0  12   4        4.64        3.13      1.12 o
   1  12   4        1.49        2.16      1.09 o
   2  12   4        5.24        2.64      0.97 o
   3  12   4        2.16       -4.31      3.99 o
  -4  13   4        7.47        6.31      2.48 o
  -3  13   4       28.69       29.72      2.76 o
  -2  13   4        7.75        5.68      2.73 o
  -1  13   4      178.63      196.96      5.98 o
   0  13   4       75.21       80.15      3.26 o
   1  13   4        1.50        0.78      1.39 o
   2  13   4        0.36        1.73      0.96 o
  -3  14   4        2.03        0.81      2.47 o
  -2  14   4       21.62       17.47      3.19 o
  -1  14   4       36.63       40.09      3.30 o
   0  14   4       14.70       14.93      1.82 o
   1  14   4        4.47        1.69      1.64 o
  -2  15   4        8.64        8.27      4.00 o
  -1  15   4       12.98       10.03      2.81 o
   0  15   4       64.02       60.25      5.77 o
   1  15   4       11.62       10.49      2.09 o
  -1 -15   5        7.38        4.24      2.60 o
   0 -15   5        4.50        3.28      3.59 o
   1 -15   5        4.37        1.08      1.84 o
  -2 -14   5        0.40        1.22      2.15 o
  -1 -14   5       35.22       35.15      7.76 o
   0 -14   5        3.24        0.42      0.94 o
   1 -14   5       35.79       34.37      2.75 o
   2 -14   5        0.77        1.21      1.24 o
  -3 -13   5        0.33        2.61      3.47 o
  -2 -13   5        0.02        0.42      1.49 o
  -1 -13   5       21.05       20.30      2.42 o
   0 -13   5       53.03       47.37      9.65 o
   1 -13   5        4.84        4.73      1.50 o
   2 -13   5       15.87       13.12      1.93 o
   3 -13   5        2.65       -0.69      1.33 o
  -3 -12   5        0.43       -3.73      2.87 o
  -2 -12   5        0.42        1.46      1.35 o
  -1 -12   5        0.17       -0.08      0.87 o
   0 -12   5       21.40       25.92      1.76 o
   1 -12   5       16.68       14.20      1.44 o
   2 -12   5       41.68       41.22      4.21 o
   3 -12   5        1.99       -0.49      1.86 o
  -4 -11   5        7.22        2.74      2.67 o
  -3 -11   5        1.45        3.33      2.15 o
  -2 -11   5        5.35        4.52      0.72 o
  -1 -11   5        0.76       -0.14      0.68 o
   0 -11   5      104.67       99.84      4.13 o
   1 -11   5       48.70       38.59      5.71 o
   2 -11   5        1.20        0.06      0.68 o
   3 -11   5       15.50       14.15      1.19 o
   4 -11   5       10.52        2.66      4.03 o
  -4 -10   5        0.01        1.10      1.42 o
  -3 -10   5       41.85       38.34      2.06 o
  -2 -10   5        1.01        1.29      0.58 o
  -1 -10   5       45.60       46.04      1.85 o
   0 -10   5       13.36       15.24      1.24 o
   1 -10   5       26.11       22.63      1.94 o
   2 -10   5       14.88       17.12      1.21 o
   3 -10   5       10.79       12.19      0.94 o
   4 -10   5        0.81       -2.48      3.67 o
  -5  -9   5        3.47        1.51      2.42 o
  -4  -9   5        2.23        1.51      2.28 o
  -3  -9   5       45.16       54.23      2.20 o
  -2  -9   5       27.99       31.25      4.53 o
  -1  -9   5        1.44        1.12      0.79 o
   0  -9   5      249.13      255.95      7.37 o
   1  -9   5       15.35       12.73      3.79 o
   2  -9   5       43.94       29.79      1.66 o
   3  -9   5        7.04        5.77      0.49 o
   4  -9   5        3.69        3.73      3.33 o
   5  -9   5        2.64        4.04      4.78 o
  -5  -8   5        3.55        3.33      2.15 o
  -4  -8   5       22.30       22.74      2.42 o
  -3  -8   5        5.27        3.77      1.75 o
  -2  -8   5      125.57      134.57      8.44 o
  -1  -8   5       15.05       15.29      1.08 o
   0  -8   5        7.87        7.89      1.70 o
   1  -8   5      308.45      327.35      8.68 o
   2  -8   5       45.11       44.85      2.86 o
   3  -8   5        0.49        0.65      2.06 o
   4  -8   5        6.34        2.53      2.85 o
   5  -8   5        0.17        1.95      2.80 o
  -5  -7   5        0.04       -1.75      2.14 o
  -4  -7   5       13.42       13.31      0.92 o
  -3  -7   5       54.81       61.52      5.78 o
  -2  -7   5      155.81      178.06      5.72 o
  -1  -7   5       17.78       19.94      0.93 o
   0  -7   5       29.10       30.84      1.49 o
   1  -7   5      325.49      317.42     12.81 o
   2  -7   5       29.46       28.06      1.08 o
   3  -7   5       11.86       16.73      1.84 o
   4  -7   5       17.90       13.99      2.54 o
   5  -7   5        1.10        1.43      2.61 o
  -5  -6   5       12.29       11.78      2.11 o
  -4  -6   5        9.55        8.78      1.05 o
  -3  -6   5      113.23      118.74     10.23 o
  -2  -6   5       48.28       42.41      1.48 o
  -1  -6   5      414.96      407.65     27.07 o
   0  -6   5        8.47       10.32      2.33 o
   1  -6   5      185.89      184.25      4.96 o
   2  -6   5      536.03      546.88      9.24 o
   3  -6   5       47.18       41.37      2.16 o
   4  -6   5       33.79       34.56      2.38 o
   5  -6   5        1.90       -0.40      2.54 o
  -5  -5   5        0.21        0.76      1.11 o
  -4  -5   5       10.45       10.21      0.74 o
  -3  -5   5        7.52        7.01      0.63 o
  -2  -5   5      287.05      291.09      7.31 o
  -1  -5   5      298.68      279.55     13.39 o
   0  -5   5      114.70      116.26      3.26 o
   1  -5   5      139.19      141.04      6.14 o
   2  -5   5      785.44      757.05     17.91 o
   3  -5   5      234.17      235.70     16.28 o
   4  -5   5        2.54        3.54      1.42 o
   5  -5   5       11.58        9.08      2.57 o
  -6  -4   5        0.09       -1.24      2.09 o
  -5  -4   5        5.79        7.16      2.13 o
  -4  -4   5       10.78        8.94      0.95 o
  -3  -4   5        0.59        0.56      0.47 o
  -2  -4   5       12.84       12.94      1.47 o
  -1  -4   5       92.70       71.35      2.67 o
   0  -4   5      235.57      240.75      6.02 o
   1  -4   5      121.06      134.02      2.96 o
   2  -4   5       17.94       15.67      1.08 o
   3  -4   5      651.77      692.66     25.53 o
   4  -4   5      107.96      116.50      3.42 o
   5  -4   5       13.67       11.84      1.80 o
  -6  -3   5        2.74        1.43      4.04 o
  -5  -3   5       15.86       13.18      3.05 o
  -4  -3   5        1.62        1.85      1.05 o
  -3  -3   5        2.68        2.99      0.64 o
  -2  -3   5      246.67      240.33     13.26 o
  -1  -3   5        6.41        8.57      0.56 o
   0  -3   5      425.64      407.49     18.05 o
   1  -3   5       24.48       26.25      1.70 o
   2  -3   5      262.34      254.69     11.85 o
   3  -3   5      165.18      169.49      6.84 o
   4  -3   5      152.94      162.37     10.83 o
   5  -3   5       21.31       22.68      8.10 o
   6  -3   5        2.42       -2.21      3.31 o
  -6  -2   5       15.03       10.28      3.58 o
  -5  -2   5        5.90        5.75      1.02 o
  -4  -2   5        1.67        1.68      0.67 o
  -3  -2   5       94.17       99.21      2.97 o
  -2  -2   5       31.29       32.77      1.73 o
  -1  -2   5        0.10        0.51      0.58 o
   0  -2   5       18.07       18.03      1.00 o
   1  -2   5      228.40      246.58      4.92 o
   2  -2   5        1.29        1.33      0.63 o
   3  -2   5       17.87       16.82      1.00 o
   4  -2   5      122.59      130.54      4.58 o
   5  -2   5       22.79       18.63      1.94 o
  -6  -1   5       13.79       10.80      3.24 o
  -5  -1   5        8.15       11.81      1.16 o
  -4  -1   5      204.05      224.40     10.25 o
  -3  -1   5       14.10       16.35      2.60 o
  -2  -1   5      235.16      228.38      8.55 o
  -1  -1   5     1573.53     1671.01     53.49 o
   0  -1   5      332.50      313.01      7.01 o
   1  -1   5      205.71      194.00      4.55 o
   2  -1   5       26.83       25.11      1.02 o
   3  -1   5      117.55      111.90      2.31 o
   4  -1   5      119.62      128.97      4.70 o
   5  -1   5       13.05       12.22      1.59 o
   6  -1   5        2.41       -0.91      2.48 o
  -6   0   5        1.68       -1.95      1.66 o
  -5   0   5       63.46       67.68     10.35 o
  -4   0   5        3.39        4.82      0.79 o
  -3   0   5        2.20        2.85      0.96 o
  -2   0   5        5.51        5.95      1.30 o
  -1   0   5     2085.05     2029.31     45.53 o
   0   0   5      647.61      600.38     15.38 o
   1   0   5      200.99      209.28      6.02 o
   2   0   5       84.25       91.63      1.87 o
   3   0   5        5.40        5.27      0.58 o
   4   0   5        2.15        2.16      0.49 o
   5   0   5       41.01       34.93      1.28 o
   6   0   5        3.14        1.30      2.60 o
  -6   1   5        9.66        8.62      1.83 o
  -5   1   5       83.09       95.82      7.76 o
  -4   1   5        7.93        9.79      0.95 o
  -3   1   5      262.44      259.28      6.53 o
  -2   1   5        0.07        0.79      0.85 o
  -1   1   5       75.16       94.82      1.84 o
   0   1   5     2583.45     2577.04     40.69 o
   1   1   5     1847.47     1806.55     30.82 o
   2   1   5        3.65        7.10      0.50 o
   3   1   5        2.11        1.95      0.50 o
   4   1   5        6.28        5.55      0.64 o
   5   1   5       10.61       10.38      1.31 o
  -6   2   5        0.89       -1.46      1.51 o
  -5   2   5        0.37        0.00      1.27 o
  -4   2   5      165.91      168.44      4.92 o
  -3   2   5        8.85        9.13      1.32 o
  -2   2   5      649.47      701.87     13.39 o
  -1   2   5      506.65      527.34      8.71 o
   0   2   5      470.44      448.04      7.52 o
   1   2   5      387.70      337.54     10.65 o
   2   2   5      280.75      312.58      5.42 o
   3   2   5       13.71       12.73      1.33 o
   4   2   5        6.48        7.96      0.79 o
   5   2   5        5.29        6.30      1.43 o
  -6   3   5        2.62        0.60      1.44 o
  -5   3   5        9.81        8.52      1.03 o
  -4   3   5       95.47       90.23      4.76 o
  -3   3   5        5.47        4.91      0.92 o
  -2   3   5      677.01      704.54     13.52 o
  -1   3   5       15.17       17.74      0.62 o
   0   3   5      641.28      648.75     10.69 o
   1   3   5     1110.01     1071.37     20.14 o
   2   3   5      480.36      494.94      8.48 o
   3   3   5       12.46       12.10      0.72 o
   4   3   5        2.82       -2.36      1.96 o
   5   3   5        0.03       -0.26      1.56 o
  -6   4   5        0.00       -0.07      0.95 o
  -5   4   5       24.96       21.98      3.02 o
  -4   4   5       77.39       75.67      3.80 o
  -3   4   5       61.22       63.13      2.34 o
  -2   4   5       29.71       28.28      1.11 o
  -1   4   5      354.75      399.16      7.89 o
   0   4   5      440.33      425.28      7.57 o
   1   4   5      256.06      272.97      5.64 o
   2   4   5      272.94      272.85      7.66 o
   3   4   5       24.87       23.83      1.06 o
   4   4   5        4.40        5.79      1.75 o
   5   4   5       15.35       15.94      1.72 o
  -6   5   5        0.19        0.87      1.66 o
  -5   5   5        5.07        5.16      1.32 o
  -4   5   5        1.97        1.85      0.94 o
  -3   5   5        2.51        1.66      1.11 o
  -2   5   5        4.62        6.62      0.72 o
  -1   5   5       67.29       75.35      1.94 o
   0   5   5        0.10       -0.44      0.49 o
   1   5   5      204.64      218.82      4.69 o
   2   5   5      278.07      269.75      5.16 o
   3   5   5      196.15      220.33      6.83 o
   4   5   5        2.05        1.27      1.22 o
   5   5   5        3.48        3.79      1.53 o
  -6   6   5        3.36        0.90      1.10 o
  -5   6   5       16.02       17.74      4.25 o
  -4   6   5       74.26       68.55      2.79 o
  -3   6   5      275.39      298.49      8.09 o
  -2   6   5       17.81       19.24      1.21 o
  -1   6   5        0.00       -0.57      0.77 o
   0   6   5      458.63      496.41     12.89 o
   1   6   5      232.47      242.44      8.57 o
   2   6   5        0.54        0.20      0.56 o
   3   6   5       36.82       34.03      1.13 o
   4   6   5       10.60       10.76      1.81 o
   5   6   5        0.00        0.06      1.50 o
  -5   7   5        7.45        6.92      2.63 o
  -4   7   5       96.49      103.04      3.85 o
  -3   7   5       24.35       27.28      1.30 o
  -2   7   5        3.15        1.50      0.64 o
  -1   7   5       72.99       65.98      2.50 o
   0   7   5      139.20      146.76      3.98 o
   1   7   5       12.00       12.34      1.09 o
   2   7   5      118.45      129.68      4.57 o
   3   7   5        7.67        6.96      1.19 o
   4   7   5       10.97        9.37      1.55 o
   5   7   5        0.82       -0.86      1.77 o
  -5   8   5        0.25        2.32      1.22 o
  -4   8   5       65.45       67.26      3.44 o
  -3   8   5      312.75      314.37      7.60 o
  -2   8   5      598.34      635.62     13.53 o
  -1   8   5       97.80      101.15      3.62 o
   0   8   5        2.64        1.60      0.69 o
   1   8   5        1.00       -0.08      0.76 o
   2   8   5       29.59       29.48      2.53 o
   3   8   5        8.94        7.08      1.28 o
   4   8   5        0.38        0.27      1.12 o
  -5   9   5        0.01        1.20      1.56 o
  -4   9   5       17.19       18.13      1.33 o
  -3   9   5       78.13       79.08      2.65 o
  -2   9   5      192.79      213.68     10.13 o
  -1   9   5       40.98       46.39      2.29 o
   0   9   5      137.83      136.54      3.77 o
   1   9   5       77.11       80.05      2.72 o
   2   9   5        8.41        7.74      1.19 o
   3   9   5        0.11        2.34      1.21 o
   4   9   5        4.38        2.68      1.53 o
  -5  10   5       36.54       32.78      2.24 o
  -4  10   5        1.47        1.47      0.86 o
  -3  10   5      178.31      204.63      6.85 o
  -2  10   5      152.09      161.66      8.31 o
  -1  10   5      433.01      481.66     14.03 o
   0  10   5       49.84       50.05      3.99 o
   1  10   5        1.01       -0.11      0.98 o
   2  10   5        7.44        8.73      0.86 o
   3  10   5        0.15        0.44      0.61 o
   4  10   5        0.10       -2.29      1.93 o
  -4  11   5        1.35        1.76      1.44 o
  -3  11   5       32.36       33.47      2.55 o
  -2  11   5      166.11      174.13      5.41 o
  -1  11   5       98.80      101.37      4.31 o
   0  11   5       12.54       13.86      1.59 o
   1  11   5       52.48       57.31      2.09 o
   2  11   5       41.77       46.30      2.70 o
   3  11   5        1.42        2.56      1.49 o
  -4  12   5       12.38       11.88      3.14 o
  -3  12   5        6.65        4.02      1.26 o
  -2  12   5       73.89       76.92      3.21 o
  -1  12   5      151.90      159.79      5.18 o
   0  12   5      138.62      159.60      9.37 o
   1  12   5        4.43        4.16      0.98 o
   2  12   5        0.45        1.23      1.00 o
  -4  13   5        0.15       -1.67      1.77 o
  -3  13   5        0.52        0.88      1.47 o
  -2  13   5        0.00        2.69      1.30 o
  -1  13   5       20.44       17.15      2.26 o
   0  13   5       50.85       46.05      4.47 o
   1  13   5        5.11        5.80      1.42 o
   2  13   5        9.19        6.39      1.50 o
  -3  14   5        1.42       -1.82      3.18 o
  -2  14   5        0.29        0.76      1.94 o
  -1  14   5        0.17       -2.12      1.42 o
   0  14   5       11.56        8.05      1.77 o
   1  14   5       19.05       13.62      2.98 o
  -2  15   5        1.91        6.64      3.08 o
  -1  15   5        0.19       -0.52      3.38 o
   0  15   5        0.25       -1.24      1.89 o
   0 -15   6        0.21       -4.62      4.55 o
   1 -15   6        1.26       -0.40      2.68 o
  -2 -14   6        3.43        5.49      1.44 o
  -1 -14   6        7.48        6.71      2.17 o
   0 -14   6        0.22       -0.26      2.05 o
   1 -14   6        4.69        1.96      1.97 o
   2 -14   6        6.81        4.60      1.58 o
  -3 -13   6       11.60        8.27      2.69 o
  -2 -13   6        5.85        3.93      1.24 o
  -1 -13   6        9.97       10.15      1.44 o
   0 -13   6        7.88        7.18      1.39 o
   1 -13   6       12.31       13.64      1.83 o
   2 -13   6        4.12        4.20      2.55 o
  -3 -12   6        8.98        8.74      2.49 o
  -2 -12   6        2.07        1.84      0.81 o
  -1 -12   6       13.92       10.93      1.09 o
   0 -12   6      100.45       96.51      3.71 o
   1 -12   6        4.88        8.28      1.51 o
   2 -12   6       43.37       43.77      3.72 o
   3 -12   6       19.22       16.45      1.75 o
  -4 -11   6        0.07        2.88      2.60 o
  -3 -11   6        0.06       -0.33      2.09 o
  -2 -11   6       24.63       26.59      3.29 o
  -1 -11   6       40.93       44.15      2.00 o
   0 -11   6       17.68       18.71      1.41 o
   1 -11   6       61.53       65.29      3.27 o
   2 -11   6       66.28       67.60      2.54 o
   3 -11   6       11.59       15.94      1.16 o
  -4 -10   6        0.00       -0.20      2.49 o
  -3 -10   6        0.16       -1.08      0.76 o
  -2 -10   6       23.13       21.37      3.05 o
  -1 -10   6       52.17       47.51      2.51 o
   0 -10   6       28.27       25.75      3.02 o
   1 -10   6      202.39      213.51     14.05 o
   2 -10   6       15.04       22.24      1.26 o
   3 -10   6      117.47      113.02      5.14 o
   4 -10   6       16.04       15.10      4.02 o
  -4  -9   6        2.14        2.99      2.21 o
  -3  -9   6        6.39        3.93      1.03 o
  -2  -9   6        1.97        1.05      1.05 o
  -1  -9   6      117.32      126.83      6.81 o
   0  -9   6        0.63        0.89      1.19 o
   1  -9   6       78.77       66.86      2.85 o
   2  -9   6       73.52       87.48      2.65 o
   3  -9   6       67.81       71.47      8.18 o
   4  -9   6       11.84       13.62      3.58 o
  -4  -8   6        0.03        0.79      1.33 o
  -3  -8   6        1.49        0.17      0.80 o
  -2  -8   6       48.82       50.07      2.10 o
  -1  -8   6       30.91       29.09      1.61 o
   0  -8   6       47.06       42.57      3.22 o
   1  -8   6        9.60        8.18      1.18 o
   2  -8   6      428.96      447.81     11.08 o
   3  -8   6        6.25       13.59      1.57 o
   4  -8   6       89.62       94.04      4.81 o
   5  -8   6        1.93        0.72      2.22 o
  -4  -7   6        3.46        4.10      0.79 o
  -3  -7   6       13.07       13.40      1.18 o
  -2  -7   6       89.13       94.04      2.99 o
  -1  -7   6       34.79       34.55      1.33 o
   0  -7   6       61.09       62.90      6.72 o
   1  -7   6      118.00      112.77      7.71 o
   2  -7   6       82.91       76.71      1.76 o
   3  -7   6      137.62      140.71      5.01 o
   4  -7   6       20.37       24.09      2.27 o
   5  -7   6        9.93       11.29      3.63 o
  -5  -6   6        2.22        1.10      2.09 o
  -4  -6   6        3.16        0.90      1.08 o
  -3  -6   6        9.11        9.18      0.88 o
  -2  -6   6       28.78       26.63      1.20 o
  -1  -6   6      224.51      220.92     13.58 o
   0  -6   6       18.02       12.21      1.02 o
   1  -6   6      219.21      240.07     13.89 o
   2  -6   6       19.46       20.42      0.79 o
   3  -6   6      122.86      121.95     15.22 o
   4  -6   6       11.24       13.97      1.71 o
   5  -6   6       25.02       22.14      5.40 o
  -5  -5   6        5.97        4.79      1.20 o
  -4  -5   6        1.54        0.95      0.60 o
  -3  -5   6      101.24      102.19      3.83 o
  -2  -5   6       53.06       59.29      2.00 o
  -1  -5   6      634.94      634.10     13.14 o
   0  -5   6        0.05       -0.46      0.71 o
   1  -5   6        0.15        2.16      0.51 o
   2  -5   6      110.16      105.96      6.56 o
   3  -5   6       54.59       45.49      2.19 o
   4  -5   6       11.56       10.83      1.52 o
   5  -5   6        0.71       -1.86      2.41 o
  -6  -4   6        0.73        2.28      3.39 o
  -5  -4   6       47.83       54.63      4.21 o
  -4  -4   6       70.19       74.31      5.83 o
  -3  -4   6       56.84       51.85      4.79 o
  -2  -4   6      408.10      401.25     14.39 o
  -1  -4   6       57.00       45.27      2.50 o
   0  -4   6     1427.57     1426.92     68.13 o
   1  -4   6        4.70        0.56      0.46 o
   2  -4   6       14.13       18.17      1.37 o
   3  -4   6       68.59       60.25      5.71 o
   4  -4   6       33.94       27.11      3.10 o
   5  -4   6        0.39       -0.16      1.20 o
  -6  -3   6        2.35        4.51      4.05 o
  -5  -3   6        0.45       -0.45      0.91 o
  -4  -3   6       10.53       12.52      0.93 o
  -3  -3   6        3.00        3.09      0.71 o
  -2  -3   6      353.32      345.48     13.13 o
  -1  -3   6        1.04       -0.27      0.62 o
   0  -3   6     1695.17     1560.55     69.94 o
   1  -3   6      134.35      128.50      4.49 o
   2  -3   6        0.26       -0.22      0.74 o
   3  -3   6      419.02      408.93      8.99 o
   4  -3   6       10.10        8.12      1.21 o
   5  -3   6        4.96        3.32      1.48 o
  -6  -2   6        1.47        2.99      2.49 o
  -5  -2   6        0.23        0.42      0.79 o
  -4  -2   6       18.21       21.45      1.20 o
  -3  -2   6      207.55      212.61      5.37 o
  -2  -2   6       97.59      104.40      4.29 o
  -1  -2   6     1202.40     1166.29     38.29 o
   0  -2   6       32.86       19.19      0.97 o
   1  -2   6     1326.98     1331.60     51.07 o
   2  -2   6      108.65      100.13      4.76 o
   3  -2   6        6.04        7.15      0.92 o
   4  -2   6        8.84        8.28      1.41 o
   5  -2   6        1.43        1.40      1.51 o
  -6  -1   6        0.16       -0.20      2.30 o
  -5  -1   6       24.64       22.66      4.10 o
  -4  -1   6        0.07       -0.21      0.56 o
  -3  -1   6        3.48        4.26      0.32 o
  -2  -1   6      266.56      286.88     10.40 o
  -1  -1   6      335.48      336.36     12.60 o
   0  -1   6      105.88       78.29      1.60 o
   1  -1   6     1004.72      959.11     15.90 o
   2  -1   6       67.15       74.34      2.97 o
   3  -1   6        2.36        1.58      0.41 o
   4  -1   6      102.36      102.79      3.39 o
   5  -1   6        7.99        4.83      1.35 o
  -6   0   6        5.27        4.50      1.67 o
  -5   0   6       27.76       26.67      4.23 o
  -4   0   6       29.98       29.45      1.85 o
  -3   0   6       11.86        9.99      0.52 o
  -2   0   6     1770.92     1973.48     61.72 o
  -1   0   6      732.57      811.41     15.22 o
   0   0   6     1815.12     1883.59     31.09 o
   1   0   6      101.45       77.04      1.61 o
   2   0   6      492.70      499.95     14.86 o
   3   0   6       13.23       10.72      0.60 o
   4   0   6        0.96        0.55      0.48 o
   5   0   6        5.39        6.89      1.26 o
  -6   1   6        9.26        7.66      1.92 o
  -5   1   6        3.95        4.11      1.26 o
  -4   1   6      150.01      156.82      4.90 o
  -3   1   6      210.12      204.76      5.49 o
  -2   1   6       37.84       35.07      1.00 o
  -1   1   6       11.64        9.63      0.74 o
   0   1   6       69.83       64.09      1.40 o
   1   1   6      300.23      304.28      5.66 o
   2   1   6      160.34      147.20      3.38 o
   3   1   6       34.18       31.28      1.04 o
   4   1   6       19.95       17.91      0.88 o
   5   1   6       35.33       32.52      3.59 o
  -6   2   6        3.76        1.91      3.82 o
  -5   2   6        0.08        0.54      0.99 o
  -4   2   6       83.15       76.80      2.79 o
  -3   2   6       63.09       70.96      2.58 o
  -2   2   6     1050.35     1114.22     20.83 o
  -1   2   6     1199.58     1374.37     22.14 o
   0   2   6       20.54       19.86      0.64 o
   1   2   6      482.09      542.85     10.15 o
   2   2   6      130.39      123.81      2.53 o
   3   2   6       67.90       71.63      2.08 o
   4   2   6        6.33        5.33      0.76 o
   5   2   6        1.62        1.48      2.22 o
  -6   3   6        0.27        0.55      1.86 o
  -5   3   6       42.98       40.00      3.66 o
  -4   3   6      105.24      101.94      5.71 o
  -3   3   6      281.01      287.37      6.15 o
  -2   3   6      209.27      219.12      4.64 o
  -1   3   6      323.84      329.44      5.64 o
   0   3   6      129.41      124.46      2.48 o
   1   3   6       75.14       75.17      2.16 o
   2   3   6        0.82        0.83      0.64 o
   3   3   6       24.40       30.10      2.03 o
   4   3   6        2.75        2.06      0.70 o
   5   3   6        1.85        0.61      1.06 o
  -6   4   6        8.27        5.25      3.23 o
  -5   4   6        8.59        7.65      1.05 o
  -4   4   6       33.77       34.77      3.05 o
  -3   4   6      247.72      236.67     11.07 o
  -2   4   6      284.07      289.65      6.13 o
  -1   4   6      378.34      378.17      6.50 o
   0   4   6      325.34      332.42      5.82 o
   1   4   6       61.63       62.81      1.86 o
   2   4   6       70.94       78.73      2.33 o
   3   4   6        0.22        0.89      0.55 o
   4   4   6        2.04        1.98      0.60 o
   5   4   6        0.10        0.91      1.62 o
  -6   5   6       12.22        0.35      2.51 o
  -5   5   6        1.74        0.33      1.30 o
  -4   5   6       60.14       65.87      3.34 o
  -3   5   6      399.70      442.45      9.34 o
  -2   5   6      221.88      199.14      4.37 o
  -1   5   6      735.82      768.68     12.86 o
   0   5   6       14.47       13.33      0.72 o
   1   5   6       31.08       34.59      2.66 o
   2   5   6       52.34       47.66      1.69 o
   3   5   6        8.78        9.13      0.89 o
   4   5   6        1.48        2.15      1.16 o
   5   5   6        0.01        1.10      1.57 o
  -6   6   6        6.86        4.62      1.85 o
  -5   6   6        0.27        2.16      1.71 o
  -4   6   6        1.17        2.51      1.27 o
  -3   6   6       52.21       58.66      1.95 o
  -2   6   6      278.49      262.86      7.51 o
  -1   6   6      199.70      208.07      7.81 o
   0   6   6      295.25      316.18      6.74 o
   1   6   6       21.06       18.14      1.54 o
   2   6   6      280.56      307.44      9.67 o
   3   6   6        0.45        0.21      0.54 o
   4   6   6        1.47        0.14      1.20 o
   5   6   6        0.47       -1.34      1.80 o
  -5   7   6        0.97       -1.37      1.82 o
  -4   7   6        6.46        6.59      1.07 o
  -3   7   6       31.81       25.48      1.41 o
  -2   7   6      345.45      379.71      8.58 o
  -1   7   6       16.19        9.51      0.93 o
   0   7   6      126.22      118.71      4.05 o
   1   7   6        5.44        6.62      2.03 o
   2   7   6        3.16        3.51      0.77 o
   3   7   6       54.51       58.76      1.94 o
   4   7   6       16.56       16.27      1.75 o
  -5   8   6        8.67        6.20      1.56 o
  -4   8   6        3.79        2.99      0.87 o
  -3   8   6       20.68       19.56      1.29 o
  -2   8   6       13.20       15.55      1.46 o
  -1   8   6      168.77      153.00      6.80 o
   0   8   6       60.38       58.75      2.04 o
   1   8   6        0.00        1.70      0.93 o
   2   8   6        2.22        1.41      0.89 o
   3   8   6       38.74       41.97      2.25 o
   4   8   6        2.08        5.59      1.72 o
  -5   9   6       27.62       27.21      2.40 o
  -4   9   6        1.32        1.07      0.88 o
  -3   9   6        6.26        6.09      1.02 o
  -2   9   6       18.05       16.36      1.41 o
  -1   9   6       91.39       84.16      5.27 o
   0   9   6        3.34        2.14      0.81 o
   1   9   6        9.22        8.29      1.05 o
   2   9   6       10.91        9.25      1.26 o
   3   9   6       11.18       12.55      1.66 o
   4   9   6        1.57        3.35      2.15 o
  -5  10   6       21.79       18.36      2.21 o
  -4  10   6       30.71       27.74      1.76 o
  -3  10   6       24.97       26.03      1.67 o
  -2  10   6        4.41        5.51      1.19 o
  -1  10   6        3.25        2.67      1.57 o
   0  10   6       13.12       12.78      1.20 o
   1  10   6       16.29       17.23      1.46 o
   2  10   6        0.10       -0.53      1.25 o
   3  10   6        5.15        2.56      2.13 o
   4  10   6       10.08        5.68      4.04 o
  -4  11   6       15.12       11.01      1.56 o
  -3  11   6       17.08       14.62      1.93 o
  -2  11   6        2.51        0.74      1.32 o
  -1  11   6        7.77        4.13      1.58 o
   0  11   6        0.09       -1.52      1.21 o
   1  11   6        1.44        2.93      1.42 o
   2  11   6        0.07        0.24      0.94 o
   3  11   6        0.20        1.03      1.92 o
  -4  12   6       29.60       29.55      4.21 o
  -3  12   6        0.07        0.14      0.69 o
  -2  12   6        7.13        3.37      1.23 o
  -1  12   6        0.03        1.67      1.37 o
   0  12   6       18.93       15.98      2.03 o
   1  12   6        1.08       -0.69      0.67 o
   2  12   6        1.07        0.44      1.54 o
  -3  13   6       15.37       11.42      1.92 o
  -2  13   6        3.57        4.35      1.52 o
  -1  13   6       25.06       23.12      1.82 o
   0  13   6        5.68        4.42      1.17 o
   1  13   6        3.34        1.73      1.30 o
   2  13   6        2.47        0.38      1.82 o
  -2  14   6        1.28        6.27      3.02 o
  -1  14   6        6.57        3.92      1.78 o
   0  14   6        7.36        6.60      3.15 o
   1  14   6       10.08       13.56      2.86 o
  -1  15   6        0.72        0.79      2.22 o
  -1 -14   7        7.47        5.19      1.59 o
   0 -14   7        2.48        0.57      1.38 o
   1 -14   7       12.51        6.05      1.98 o
   2 -14   7       47.90       44.94      4.55 o
  -2 -13   7        7.28        7.76      2.21 o
  -1 -13   7       16.03       15.46      1.62 o
   0 -13   7        3.35        0.82      1.34 o
   1 -13   7        4.67        5.75      1.46 o
   2 -13   7       52.92       42.09      3.03 o
  -3 -12   7       16.25       13.33      2.83 o
  -2 -12   7        1.04        1.27      1.63 o
  -1 -12   7        6.09        4.73      1.04 o
   0 -12   7       16.97       16.14      1.67 o
   1 -12   7        4.64        2.15      1.36 o
   2 -12   7       11.78       14.14      1.43 o
   3 -12   7       29.31       26.06      4.87 o
  -3 -11   7       24.21       29.37      3.41 o
  -2 -11   7       40.24       39.99      2.42 o
  -1 -11   7       29.04       33.28      5.08 o
   0 -11   7       25.64       28.31      1.70 o
   1 -11   7        2.89        0.13      0.61 o
   2 -11   7        5.49        6.67      1.19 o
   3 -11   7       25.41       32.05     11.08 o
  -4 -10   7        1.36       -0.85      2.28 o
  -3 -10   7        3.17        3.51      1.43 o
  -2 -10   7      102.11      112.93     10.86 o
  -1 -10   7       73.81       70.98      5.29 o
   0 -10   7        7.72        6.23      1.25 o
   1 -10   7       93.67       79.78      3.66 o
   2 -10   7        0.43       -0.25      0.76 o
   3 -10   7        1.07        1.95      1.65 o
   4 -10   7        4.60        1.37      3.86 o
  -4  -9   7        0.65        0.72      1.63 o
  -3  -9   7        0.53       -1.35      0.90 o
  -2  -9   7       26.48       27.89      1.61 o
  -1  -9   7      198.64      216.71     13.59 o
   0  -9   7      415.69      456.47     12.90 o
   1  -9   7       13.51       12.96      3.01 o
   2  -9   7       10.00       11.44      0.93 o
   3  -9   7        0.86       -0.23      1.83 o
   4  -9   7        0.00        0.18      2.72 o
  -4  -8   7        1.39       -0.65      1.30 o
  -3  -8   7        0.92        1.84      0.76 o
  -2  -8   7       29.57       32.54      1.62 o
  -1  -8   7      226.44      231.90      8.28 o
   0  -8   7       72.42       67.46      4.98 o
   1  -8   7       34.11       24.40      1.68 o
   2  -8   7      114.30      124.54      6.46 o
   3  -8   7       14.73       15.97      4.92 o
   4  -8   7        1.81        0.20      1.79 o
   5  -8   7        5.09        1.51      3.39 o
  -5  -7   7        4.87        4.62      2.53 o
  -4  -7   7        6.88        6.00      0.91 o
  -3  -7   7        7.62        6.28      0.96 o
  -2  -7   7        2.05        3.45      0.84 o
  -1  -7   7      106.62      114.29      5.55 o
   0  -7   7      463.56      475.14     31.23 o
   1  -7   7      461.90      459.67     24.06 o
   2  -7   7       16.86       17.28      1.03 o
   3  -7   7        2.34        1.75      1.82 o
   4  -7   7       31.20       27.00      2.56 o
   5  -7   7        1.94        5.08      3.78 o
  -5  -6   7       13.08       13.15      2.81 o
  -4  -6   7        7.26        7.32      0.90 o
  -3  -6   7        1.48        0.66      0.62 o
  -2  -6   7        3.24        5.09      2.16 o
  -1  -6   7        0.03        0.07      0.46 o
   0  -6   7      771.25      769.53     26.45 o
   1  -6   7       88.02       82.86      4.88 o
   2  -6   7       50.66       46.14      1.89 o
   3  -6   7      266.86      261.38     23.42 o
   4  -6   7        9.74       10.89      3.94 o
   5  -6   7        7.24        1.62      2.05 o
  -5  -5   7        5.29        7.32      3.45 o
  -4  -5   7        0.37        0.34      0.59 o
  -3  -5   7        1.26        0.60      0.58 o
  -2  -5   7       56.79       51.17      2.97 o
  -1  -5   7        7.41        5.56      1.56 o
   0  -5   7       50.80       51.58      4.52 o
   1  -5   7      438.73      460.18     11.59 o
   2  -5   7      619.18      621.36     30.61 o
   3  -5   7       37.80       35.48      4.40 o
   4  -5   7       13.90       15.55      1.66 o
   5  -5   7       39.27       36.93      3.69 o
  -5  -4   7        5.64        4.26      1.70 o
  -4  -4   7       31.02       27.46      5.10 o
  -3  -4   7        8.54        7.29      1.12 o
  -2  -4   7       48.27       52.56      1.48 o
  -1  -4   7        5.39        8.14      1.34 o
   0  -4   7        7.27        6.25      0.81 o
   1  -4   7      366.87      367.39      8.00 o
   2  -4   7       21.64       20.62      1.62 o
   3  -4   7      150.96      141.20     17.88 o
   4  -4   7      149.97      142.64      5.27 o
   5  -4   7        9.74        9.22      2.05 o
  -6  -3   7        0.32       -4.18      3.40 o
  -5  -3   7       61.44       56.70      2.19 o
  -4  -3   7       59.83       58.53      6.82 o
  -3  -3   7        3.42        2.66      0.74 o
  -2  -3   7        2.14        2.02      1.03 o
  -1  -3   7      240.02      265.02     15.09 o
   0  -3   7        0.52       -0.58      0.44 o
   1  -3   7       77.67       80.45      4.72 o
   2  -3   7       69.89       68.48      2.50 o
   3  -3   7       86.29       88.99      2.90 o
   4  -3   7       16.00       16.06      1.29 o
   5  -3   7        0.64        2.36      2.12 o
  -6  -2   7        6.81        5.56      2.74 o
  -5  -2   7       18.24       19.39      1.25 o
  -4  -2   7      132.90      139.25      7.05 o
  -3  -2   7      177.57      177.40      7.74 o
  -2  -2   7        1.90        2.53      1.75 o
  -1  -2   7      100.90      114.91      2.69 o
   0  -2   7       80.85       68.88      2.17 o
   1  -2   7      191.52      192.80      7.23 o
   2  -2   7      224.69      213.40      9.12 o
   3  -2   7       25.97       24.34      1.22 o
   4  -2   7        3.31        1.80      0.80 o
   5  -2   7       37.13       28.10      2.53 o
  -6  -1   7        3.81        1.82      3.38 o
  -5  -1   7        1.41       -0.20      0.66 o
  -4  -1   7      152.80      164.49     12.82 o
  -3  -1   7      214.20      227.65      9.26 o
  -2  -1   7      171.83      170.16      6.95 o
  -1  -1   7      186.02      212.35      4.37 o
   0  -1   7      527.75      611.91     10.07 o
   1  -1   7      206.08      204.38      3.70 o
   2  -1   7      203.49      192.27      4.69 o
   3  -1   7        0.74        0.77      0.53 o
   4  -1   7       54.81       60.71      5.68 o
   5  -1   7       18.42       20.12      2.33 o
  -6   0   7        2.82        1.43      2.34 o
  -5   0   7        5.13        3.01      1.45 o
  -4   0   7       43.47       43.64      1.59 o
  -3   0   7      286.97      308.05     11.91 o
  -2   0   7       32.68       31.88      2.01 o
  -1   0   7       75.23       57.25      1.51 o
   0   0   7       55.24       69.10      1.60 o
   1   0   7      217.90      214.63      3.87 o
   2   0   7      222.76      227.36      9.11 o
   3   0   7        2.47        1.43      0.59 o
   4   0   7        8.27        7.27      0.66 o
   5   0   7        1.92        2.18      1.80 o
  -6   1   7        4.67        4.51      2.37 o
  -5   1   7       12.70       10.15      2.02 o
  -4   1   7        6.98        8.74      0.70 o
  -3   1   7      741.80      816.17     28.61 o
  -2   1   7      273.77      290.53     12.39 o
  -1   1   7        0.95       -0.11      0.35 o
   0   1   7      476.02      517.37      8.45 o
   1   1   7      454.27      528.47      9.58 o
   2   1   7      355.67      372.28      7.61 o
   3   1   7       86.63       98.74      2.75 o
   4   1   7       31.04       28.78      1.38 o
   5   1   7        9.49        7.37      2.67 o
  -6   2   7        1.43       -2.61      3.00 o
  -5   2   7       32.32       33.24      1.65 o
  -4   2   7       43.01       39.24      1.80 o
  -3   2   7        0.21        0.35      0.55 o
  -2   2   7      887.29      922.57     17.55 o
  -1   2   7       83.16       90.33      1.86 o
   0   2   7      186.51      223.53      5.73 o
   1   2   7       10.82        8.13      0.57 o
   2   2   7      103.60       96.63      2.22 o
   3   2   7      160.52      183.28      4.57 o
   4   2   7        1.59        1.36      0.92 o
   5   2   7        1.93        1.89      2.66 o
  -6   3   7        3.47        1.94      1.86 o
  -5   3   7       19.48       12.81      1.15 o
  -4   3   7        3.13        2.61      0.66 o
  -3   3   7        4.85        4.01      0.59 o
  -2   3   7      326.10      329.79      6.76 o
  -1   3   7      755.00      827.24     13.64 o
   0   3   7       23.31       18.37      0.96 o
   1   3   7      589.96      620.56      9.31 o
   2   3   7        5.29        5.81      0.93 o
   3   3   7      133.25      132.91      3.69 o
   4   3   7       34.71       43.56      2.23 o
   5   3   7        5.05        2.99      2.68 o
  -6   4   7        2.51       -0.69      1.89 o
  -5   4   7        8.40        4.32      1.18 o
  -4   4   7      120.27      121.71      4.19 o
  -3   4   7      100.22      100.81      4.12 o
  -2   4   7        7.65        6.02      0.94 o
  -1   4   7        4.72        5.55      0.54 o
   0   4   7      102.37      113.66      3.36 o
   1   4   7       65.42       70.33      3.20 o
   2   4   7       21.77       22.87      1.14 o
   3   4   7       38.49       40.80      1.47 o
   4   4   7       61.17       67.81      2.97 o
   5   4   7        0.06        0.00      0.65 o
  -6   5   7        8.03        6.40      2.06 o
  -5   5   7       11.90       13.03      2.22 o
  -4   5   7       11.64        9.68      1.73 o
  -3   5   7        0.55       -0.33      0.83 o
  -2   5   7       58.35       69.09      2.05 o
  -1   5   7      186.22      186.74      4.67 o
   0   5   7      159.48      168.83      3.29 o
   1   5   7       34.87       33.37      1.37 o
   2   5   7      105.62      110.90      4.43 o
   3   5   7        0.20       -0.52      0.64 o
   4   5   7       16.64       16.24      1.16 o
  -5   6   7       38.06       40.65      2.51 o
  -4   6   7       56.94       53.86      2.05 o
  -3   6   7       76.56       70.99      2.24 o
  -2   6   7      315.45      333.30      7.36 o
  -1   6   7      108.22      107.06      2.44 o
   0   6   7       60.89       53.63      1.50 o
   1   6   7       63.69       62.57      2.11 o
   2   6   7      133.65      137.02      7.78 o
   3   6   7        6.17        6.44      0.91 o
   4   6   7        0.69        1.32      1.58 o
  -5   7   7       56.96       53.59      3.72 o
  -4   7   7       58.22       58.50      3.26 o
  -3   7   7        1.96        4.02      1.27 o
  -2   7   7        3.56        4.50      0.77 o
  -1   7   7      253.79      271.28      9.27 o
   0   7   7       20.44       17.66      1.04 o
   1   7   7       61.36       58.06      2.08 o
   2   7   7        0.66        0.67      0.85 o
   3   7   7       41.03       38.49      1.64 o
   4   7   7        0.86        2.05      1.28 o
  -5   8   7       66.90       67.31      3.46 o
  -4   8   7       63.31       65.61      2.65 o
  -3   8   7       33.21       28.29      1.98 o
  -2   8   7        0.19       -0.50      0.66 o
  -1   8   7      196.08      185.89      4.86 o
   0   8   7      228.38      243.68      5.94 o
   1   8   7      201.05      205.23      5.52 o
   2   8   7       20.57       15.71      1.02 o
   3   8   7        4.42        2.75      0.68 o
   4   8   7        2.29        2.98      1.92 o
  -5   9   7        5.47        1.81      2.07 o
  -4   9   7       65.90       62.06      2.72 o
  -3   9   7        8.27        5.82      0.97 o
  -2   9   7        2.78        2.19      1.09 o
  -1   9   7       33.46       30.89      1.96 o
   0   9   7       73.26       76.60      3.20 o
   1   9   7       45.13       41.79      2.04 o
   2   9   7        0.33       -0.88      1.02 o
   3   9   7        0.09        0.23      0.73 o
   4   9   7        1.07       -2.93      2.49 o
  -4  10   7       61.50       50.77      5.65 o
  -3  10   7       42.68       38.12      2.05 o
  -2  10   7       87.74       87.76      8.54 o
  -1  10   7       26.27       25.04      2.00 o
   0  10   7       93.03      102.15      3.61 o
   1  10   7       85.34       90.35      3.42 o
   2  10   7       30.97       31.86      2.06 o
   3  10   7        0.00       -0.27      0.74 o
  -4  11   7       21.37       19.42      3.44 o
  -3  11   7       62.06       54.53      5.64 o
  -2  11   7        4.04        2.50      1.74 o
  -1  11   7       10.82       11.21      1.62 o
   0  11   7       46.16       43.46      2.67 o
   1  11   7       17.63       21.42      1.74 o
   2  11   7       15.72       13.72      1.77 o
   3  11   7        0.81        2.79      2.59 o
  -4  12   7        1.53        1.88      2.19 o
  -3  12   7        2.70        0.53      1.14 o
  -2  12   7       11.49        4.69      1.58 o
  -1  12   7       22.90       19.92      2.48 o
   0  12   7       24.59       23.52      2.61 o
   1  12   7       18.10       20.87      2.04 o
   2  12   7       20.33       19.54      2.92 o
  -3  13   7       37.02       30.68      3.35 o
  -2  13   7        1.45        1.38      1.38 o
  -1  13   7        0.20       -0.75      1.60 o
   0  13   7        0.44       -0.06      1.19 o
   1  13   7        9.36        7.64      1.59 o
  -2  14   7        3.70       -0.20      2.22 o
  -1  14   7        1.73        1.69      3.26 o
   0  14   7       13.89       13.99      3.50 o
   1  14   7        3.88        1.30      3.00 o
  -1 -14   8        4.06        1.61      1.29 o
   0 -14   8        0.09        1.19      1.56 o
   1 -14   8       10.11        8.74      3.97 o
  -2 -13   8        1.75        2.74      2.86 o
  -1 -13   8        7.68        5.52      2.00 o
   0 -13   8        2.67        3.70      1.81 o
   1 -13   8       12.69       10.03      2.08 o
   2 -13   8       32.00       28.35      2.61 o
  -3 -12   8        7.26        4.44      2.21 o
  -2 -12   8        5.78        4.92      1.32 o
  -1 -12   8       38.63       42.20      4.75 o
   0 -12   8       15.05       16.06      1.75 o
   1 -12   8        0.22        1.63      2.22 o
   2 -12   8       39.81       38.19      2.43 o
  -3 -11   8        0.26        1.37      1.57 o
  -2 -11   8       99.34       97.31      7.08 o
  -1 -11   8        0.01        0.66      1.00 o
   0 -11   8       36.27       36.94      2.85 o
   1 -11   8        2.24        0.36      1.77 o
   2 -11   8       18.35       20.08      2.06 o
   3 -11   8       63.23       47.58      6.58 o
  -4 -10   8        1.87        0.38      2.20 o
  -3 -10   8        8.41        7.15      1.53 o
  -2 -10   8        3.30        2.37      1.04 o
  -1 -10   8       83.06       75.87      2.74 o
   0 -10   8       70.41       75.34      3.41 o
   1 -10   8        5.51        5.54      1.37 o
   2 -10   8        0.01        1.13      0.82 o
   3 -10   8       80.89       84.64      5.18 o
  -4  -9   8        2.60        1.57      1.49 o
  -3  -9   8       15.09       17.23      2.12 o
  -2  -9   8       37.64       44.28      2.17 o
  -1  -9   8      166.70      166.84     10.81 o
   0  -9   8       19.79       14.31      1.71 o
   1  -9   8       84.66       80.83      3.64 o
   2  -9   8        3.86        3.13      2.26 o
   3  -9   8       12.44       14.20      4.63 o
   4  -9   8       94.44      106.39      9.17 o
  -4  -8   8        0.78        0.65      1.04 o
  -3  -8   8        0.10        0.36      0.90 o
  -2  -8   8        3.28        3.46      1.00 o
  -1  -8   8      114.26      112.32      7.31 o
   0  -8   8       11.95        8.38      1.14 o
   1  -8   8      172.41      173.78      5.70 o
   2  -8   8       11.58       13.17      0.91 o
   3  -8   8        7.25        7.46      1.52 o
   4  -8   8       44.95       40.91      3.53 o
  -4  -7   8        4.53        5.81      1.08 o
  -3  -7   8       14.31       13.27      1.11 o
  -2  -7   8       44.66       47.74      7.51 o
  -1  -7   8       68.85       80.26      2.33 o
   0  -7   8       56.55       51.34      3.00 o
   1  -7   8       13.87       14.00      1.38 o
   2  -7   8       82.04       85.69      5.25 o
   3  -7   8        0.17        0.14      0.63 o
   4  -7   8        5.32        4.81      1.77 o
   5  -7   8       34.86       29.02      6.62 o
  -5  -6   8        4.27       -0.97      3.71 o
  -4  -6   8       73.04       67.86      3.35 o
  -3  -6   8        2.00        2.78      0.67 o
  -2  -6   8        0.31        0.54      0.84 o
  -1  -6   8       60.60       58.51      3.21 o
   0  -6   8      340.96      351.10     18.03 o
   1  -6   8       35.01       40.65      1.48 o
   2  -6   8       43.97       44.95      1.46 o
   3  -6   8        1.27        1.36      1.92 o
   4  -6   8        3.26        1.79      1.44 o
   5  -6   8        7.94        9.37      4.30 o
  -5  -5   8        2.31        5.68      2.35 o
  -4  -5   8       93.17       91.12      3.99 o
  -3  -5   8       49.11       49.56      1.60 o
  -2  -5   8       47.29       50.33      2.00 o
  -1  -5   8       94.71       92.82      4.43 o
   0  -5   8      666.74      695.46     30.74 o
   1  -5   8        1.72        0.03      0.71 o
   2  -5   8       12.26       13.63      1.37 o
   3  -5   8       20.00       19.45      3.09 o
   4  -5   8        0.12       -1.67      1.42 o
   5  -5   8        0.65        4.20      2.17 o
  -5  -4   8       10.30        6.82      1.78 o
  -4  -4   8        2.84        5.84      1.55 o
  -3  -4   8      354.97      376.66     32.66 o
  -2  -4   8        6.82        4.65      0.48 o
  -1  -4   8       28.66       32.84      2.90 o
   0  -4   8       48.14       49.24      1.61 o
   1  -4   8     1184.58     1258.70     49.84 o
   2  -4   8      483.96      526.58     12.79 o
   3  -4   8       42.33       42.34      2.08 o
   4  -4   8        2.96        3.05      1.19 o
   5  -4   8        0.92       -1.48      1.26 o
  -5  -3   8       14.45       12.43      1.45 o
  -4  -3   8        0.61       -0.08      1.91 o
  -3  -3   8       84.22       85.40      9.18 o
  -2  -3   8      134.41      124.06      9.35 o
  -1  -3   8       16.87       22.49      1.78 o
   0  -3   8       77.26       64.30      3.04 o
   1  -3   8      484.74      485.89     17.47 o
   2  -3   8      137.96      138.40      4.31 o
   3  -3   8      150.58      156.06      7.74 o
   4  -3   8       27.84       26.73      1.76 o
   5  -3   8        3.09        6.28      1.67 o
  -5  -2   8       26.93       23.49      3.52 o
  -4  -2   8       36.52       37.38      3.16 o
  -3  -2   8        7.48        8.89      1.68 o
  -2  -2   8      342.84      361.78     15.03 o
  -1  -2   8        7.98        5.44      0.64 o
   0  -2   8        0.11       -0.64      0.79 o
   1  -2   8       28.99       29.74      0.96 o
   2  -2   8      695.78      744.97     37.05 o
   3  -2   8      397.99      447.98     27.11 o
   4  -2   8        8.79        6.96      1.36 o
   5  -2   8        4.20        5.47      1.62 o
  -6  -1   8        5.50        6.15      2.92 o
  -5  -1   8        0.11       -0.26      2.86 o
  -4  -1   8      144.45      164.31      8.08 o
  -3  -1   8      113.90      112.13      5.47 o
  -2  -1   8      203.93      229.35      8.56 o
  -1  -1   8       13.79       13.89      0.64 o
   0  -1   8        9.10        8.68      0.56 o
   1  -1   8      103.00       91.85      1.89 o
   2  -1   8      316.47      336.17      6.07 o
   3  -1   8       39.12       40.41      2.55 o
   4  -1   8       56.31       54.25      3.20 o
   5  -1   8        6.17        4.92      1.51 o
  -6   0   8        3.89        3.91      3.20 o
  -5   0   8       27.53       29.72      3.70 o
  -4   0   8       56.09       62.79      4.10 o
  -3   0   8        1.36        0.79      1.17 o
  -2   0   8       67.42       73.17      3.46 o
  -1   0   8      374.99      417.86      8.25 o
   0   0   8        0.78       -0.38      0.38 o
   1   0   8        4.79        3.44      0.49 o
   2   0   8        0.14       -0.30      0.47 o
   3   0   8      447.69      507.67     16.28 o
   4   0   8       96.57      116.27      6.40 o
   5   0   8        3.70        3.14      1.39 o
  -6   1   8        1.48        1.10      2.34 o
  -5   1   8       14.50       13.62      3.22 o
  -4   1   8        0.11       -2.34      1.56 o
  -3   1   8      163.68      165.97      7.49 o
  -2   1   8     1154.34     1247.01     80.86 o
  -1   1   8       18.78       13.70      0.75 o
   0   1   8        7.18        4.41      0.61 o
   1   1   8       10.32       16.41      0.70 o
   2   1   8       12.27       10.54      0.96 o
   3   1   8       29.54       33.07      1.48 o
   4   1   8       20.23       18.18      1.16 o
   5   1   8       21.54       20.26      2.43 o
  -6   2   8       14.13       11.73      3.04 o
  -5   2   8       12.53       13.74      1.02 o
  -4   2   8       41.01       36.57      1.09 o
  -3   2   8      207.06      231.35      5.13 o
  -2   2   8       10.88       15.14      2.14 o
  -1   2   8      196.48      202.66      3.64 o
   0   2   8        3.67        2.25      0.46 o
   1   2   8       45.74       52.48      1.26 o
   2   2   8        2.51        2.79      0.71 o
   3   2   8        6.12        6.80      0.89 o
   4   2   8       57.34       69.94      2.41 o
   5   2   8       14.31        9.32      1.60 o
  -6   3   8        8.85        3.73      2.93 o
  -5   3   8        2.44        1.18      1.82 o
  -4   3   8       48.90       48.49      2.71 o
  -3   3   8       12.60       11.65      0.81 o
  -2   3   8      882.47      950.49     18.40 o
  -1   3   8      939.42      983.60     16.07 o
   0   3   8      118.94      109.14      2.29 o
   1   3   8       45.43       47.01      1.36 o
   2   3   8        1.23        0.44      0.48 o
   3   3   8        0.86        0.19      0.62 o
   4   3   8        0.84        1.09      0.97 o
  -5   4   8       17.49       14.02      1.34 o
  -4   4   8       17.83       17.10      1.08 o
  -3   4   8       75.92       64.86      1.95 o
  -2   4   8      200.72      234.08      5.03 o
  -1   4   8      297.31      300.04      5.87 o
   0   4   8      170.14      177.16      3.43 o
   1   4   8        0.01       -0.73      0.63 o
   2   4   8       57.46       53.82      1.67 o
   3   4   8        6.25        5.36      0.89 o
   4   4   8        5.91        7.84      2.25 o
  -5   5   8        1.37        0.91      2.54 o
  -4   5   8        9.68        3.48      1.00 o
  -3   5   8       31.13       30.18      3.68 o
  -2   5   8        1.58        1.16      1.03 o
  -1   5   8      672.65      728.48     17.66 o
   0   5   8      781.64      823.92     14.19 o
   1   5   8      285.26      300.83      8.28 o
   2   5   8        0.71       -0.46      0.67 o
   3   5   8        0.07        0.32      0.79 o
   4   5   8       11.19       10.54      1.91 o
  -5   6   8        0.37       -1.10      1.89 o
  -4   6   8        0.01        0.05      0.92 o
  -3   6   8        0.01       -0.95      0.75 o
  -2   6   8        2.40        0.10      1.53 o
  -1   6   8       73.26       78.34      2.04 o
   0   6   8      112.74      117.50      2.70 o
   1   6   8       70.63       73.54      3.53 o
   2   6   8       17.23       20.54      1.15 o
   3   6   8       10.96        7.76      0.91 o
   4   6   8        6.39        7.30      0.91 o
  -5   7   8        4.76        1.69      2.67 o
  -4   7   8        0.14       -0.10      0.79 o
  -3   7   8      129.71      114.41      5.11 o
  -2   7   8       15.56       16.12      1.53 o
  -1   7   8       37.24       39.55      1.39 o
   0   7   8      394.08      442.97      9.93 o
   1   7   8      113.59      115.60      5.45 o
   2   7   8       45.88       47.45      2.23 o
   3   7   8        0.59        0.27      0.71 o
   4   7   8        0.77        0.45      1.51 o
  -5   8   8       35.73       23.94     10.18 o
  -4   8   8       10.41       17.98      1.81 o
  -3   8   8        0.15        0.36      0.94 o
  -2   8   8       37.92       33.69      2.92 o
  -1   8   8       21.32       20.31      1.34 o
   0   8   8       33.87       35.42      1.65 o
   1   8   8       89.26       96.50      4.71 o
   2   8   8        4.52        4.37      1.07 o
   3   8   8        2.57        2.30      0.80 o
   4   8   8        3.42        5.87      3.41 o
  -5   9   8       25.80       17.07      2.80 o
  -4   9   8        3.31        1.63      1.32 o
  -3   9   8       20.79       23.78      1.78 o
  -2   9   8      166.85      153.25      4.58 o
  -1   9   8        0.05       -0.81      1.67 o
   0   9   8        3.70        3.66      0.94 o
   1   9   8       64.61       72.48      4.41 o
   2   9   8       45.12       41.17      1.86 o
   3   9   8        2.34        2.81      0.98 o
  -4  10   8       54.41       54.06      3.14 o
  -3  10   8       50.85       51.78      3.91 o
  -2  10   8        2.67        0.23      0.82 o
  -1  10   8       70.47       69.58      5.61 o
   0  10   8       17.23       15.23      1.44 o
   1  10   8        0.01       -1.00      1.31 o
   2  10   8        0.35       -0.10      0.74 o
   3  10   8        5.55        3.71      3.26 o
  -4  11   8      116.47      116.29      7.89 o
  -3  11   8        3.62        3.47      1.32 o
  -2  11   8       14.04       12.99      2.54 o
  -1  11   8       95.79       93.93      4.23 o
   0  11   8        2.47        2.05      1.12 o
   1  11   8       11.11       10.68      1.71 o
   2  11   8        1.63       -0.15      1.84 o
  -3  12   8      143.20      157.21      7.59 o
  -2  12   8       31.90       34.15      2.96 o
  -1  12   8        2.10        0.12      1.29 o
   0  12   8       28.49       28.56      2.59 o
   1  12   8        9.73        3.08      1.54 o
   2  12   8        0.42       -0.20      1.70 o
  -3  13   8       81.54       79.94      6.21 o
  -2  13   8       43.65       46.25      5.38 o
  -1  13   8        2.84        0.79      2.30 o
   0  13   8       10.42       10.80      3.67 o
   1  13   8        0.22       -0.35      2.48 o
  -1  14   8       24.42       21.72      4.06 o
   0  14   8        0.67       -2.88      2.28 o
  -2 -13   9        0.09       -1.30      2.92 o
  -1 -13   9        3.31        3.71      1.83 o
   0 -13   9        1.74        2.08      1.65 o
   1 -13   9        0.53        0.56      2.38 o
  -2 -12   9       11.73        9.42      2.16 o
  -1 -12   9        1.31        0.73      1.11 o
   0 -12   9       10.62        7.45      1.58 o
   1 -12   9       10.03        7.07      2.23 o
   2 -12   9        9.30        7.42      1.93 o
  -3 -11   9        3.33       -0.46      2.09 o
  -2 -11   9        0.03       -0.05      1.22 o
  -1 -11   9       19.30       20.35      1.53 o
   0 -11   9       17.11       17.72      1.68 o
   1 -11   9        3.56        2.47      3.19 o
   2 -11   9        2.06        2.18      1.38 o
  -3 -10   9        0.06       -0.70      0.84 o
  -2 -10   9       41.87       44.36      8.21 o
  -1 -10   9       51.08       49.52      3.38 o
   0 -10   9       18.72       18.99      1.89 o
   1 -10   9       75.40       72.70      3.71 o
   2 -10   9        7.63        6.15      1.15 o
   3 -10   9        7.75        2.48      4.71 o
  -3  -9   9       20.52       20.85      1.86 o
  -2  -9   9       76.09       85.01      7.74 o
  -1  -9   9       14.97       16.73      1.27 o
   0  -9   9       34.31       34.89      2.51 o
   1  -9   9       48.24       53.63      2.37 o
   2  -9   9       55.50       56.45      5.57 o
   3  -9   9        0.42        0.19      2.02 o
  -4  -8   9        4.04        5.49      4.09 o
  -3  -8   9       25.72       24.43      1.52 o
  -2  -8   9        4.72        5.35      0.87 o
  -1  -8   9      349.93      404.29     21.92 o
   0  -8   9       14.71       15.03      1.40 o
   1  -8   9       16.99       20.18      1.97 o
   2  -8   9       81.44       90.41      2.82 o
   3  -8   9        0.31        1.69      1.85 o
   4  -8   9       18.00        9.13      3.80 o
  -4  -7   9        0.14        0.66      1.42 o
  -3  -7   9       13.10       12.40      1.52 o
  -2  -7   9       79.07       72.10      7.17 o
  -1  -7   9       44.61       45.94      1.73 o
   0  -7   9      260.58      277.45      6.73 o
   1  -7   9      169.08      181.14      5.30 o
   2  -7   9       66.13       73.55      4.00 o
   3  -7   9       46.39       45.46      2.80 o
   4  -7   9        0.14        0.47      1.63 o
  -4  -6   9        8.87        8.92      5.48 o
  -3  -6   9        0.43       -0.03      0.57 o
  -2  -6   9       52.24       54.34      1.84 o
  -1  -6   9        4.06        5.08      2.06 o
   0  -6   9      355.33      346.17     16.96 o
   1  -6   9        1.67        0.08      0.69 o
   2  -6   9       73.77       80.19      3.26 o
   3  -6   9       44.01       42.05      2.62 o
   4  -6   9        0.11       -0.22      0.59 o
  -5  -5   9       14.60       12.29      3.57 o
  -4  -5   9        8.12        4.59      1.13 o
  -3  -5   9        0.99       -1.44      1.63 o
  -2  -5   9        4.77        4.77      0.82 o
  -1  -5   9      130.32      122.19      6.96 o
   0  -5   9       77.58       77.02      3.70 o
   1  -5   9      525.15      555.45     27.97 o
   2  -5   9       41.44       42.46      1.64 o
   3  -5   9      112.63      124.65      4.86 o
   4  -5   9       18.76       17.12      2.74 o
   5  -5   9        0.04       -1.43      2.58 o
  -5  -4   9       20.84       26.06      4.53 o
  -4  -4   9       21.86       21.82      1.75 o
  -3  -4   9       32.00       28.49      2.26 o
  -2  -4   9       74.48       76.74      2.79 o
  -1  -4   9      231.19      240.67     19.22 o
   0  -4   9        8.50        8.81      1.05 o
   1  -4   9      426.27      426.42     18.75 o
   2  -4   9       11.88        8.42      2.24 o
   3  -4   9        1.93        0.07      1.09 o
   4  -4   9        7.21        4.86      1.21 o
   5  -4   9        0.27       -0.14      2.19 o
  -5  -3   9       14.72       11.73      2.54 o
  -4  -3   9        7.69        9.27      1.50 o
  -3  -3   9      146.43      133.30      5.31 o
  -2  -3   9        9.73        8.29      1.19 o
  -1  -3   9      106.96      111.50      3.42 o
   0  -3   9      296.41      317.44      6.64 o
   1  -3   9       44.61       44.29      1.37 o
   2  -3   9      579.97      620.03     14.72 o
   3  -3   9       43.12       41.39      1.88 o
   4  -3   9       26.43       27.23      1.97 o
   5  -3   9        0.64        1.02      1.72 o
  -5  -2   9        5.19       -0.33      1.83 o
  -4  -2   9       60.46       65.11      4.56 o
  -3  -2   9      116.22      131.92      6.49 o
  -2  -2   9      392.69      410.78     17.97 o
  -1  -2   9      257.54      259.13     12.70 o
   0  -2   9       87.77      106.43      2.58 o
   1  -2   9        0.01        0.35      0.55 o
   2  -2   9        9.82        7.84      0.89 o
   3  -2   9        0.09       -1.08      0.97 o
   4  -2   9        9.65        9.18      1.42 o
   5  -2   9        0.15        3.27      2.15 o
  -5  -1   9        9.89        8.60      3.27 o
  -4  -1   9       32.98       33.63      3.09 o
  -3  -1   9        0.20        3.18      1.90 o
  -2  -1   9      311.54      322.10     11.89 o
  -1  -1   9       78.46       75.11      3.13 o
   0  -1   9      266.39      283.82      6.87 o
   1  -1   9      110.95       99.49      2.05 o
   2  -1   9       98.24       96.18      2.57 o
   3  -1   9       67.48       66.32      2.71 o
   4  -1   9        1.68        1.01      1.26 o
   5  -1   9        7.34        8.36      2.81 o
  -5   0   9       21.03       24.43      3.84 o
  -4   0   9       55.11       56.91      3.90 o
  -3   0   9      390.49      444.75     17.03 o
  -2   0   9      299.80      331.74     12.36 o
  -1   0   9      840.09      902.13     16.99 o
   0   0   9      212.95      211.79      7.51 o
   1   0   9       20.97       21.80      0.96 o
   2   0   9       29.66       33.58      1.38 o
   3   0   9        1.22        1.20      0.60 o
   4   0   9       23.01       25.46      1.47 o
   5   0   9        0.57        0.52      2.21 o
  -5   1   9        5.82        7.81      2.98 o
  -4   1   9        7.84        5.75      1.78 o
  -3   1   9       25.13       24.76      2.25 o
  -2   1   9      119.46      139.03      7.34 o
  -1   1   9      866.54      880.25     16.50 o
   0   1   9       92.37       90.44      2.21 o
   1   1   9      159.66      170.15      3.40 o
   2   1   9       36.21       30.36      2.91 o
   3   1   9      163.33      177.44      5.40 o
   4   1   9       10.29        7.60      1.04 o
   5   1   9        0.00        0.65      2.28 o
  -5   2   9       18.46       12.86      2.66 o
  -4   2   9        0.00        1.30      2.08 o
  -3   2   9      128.59      133.68      5.60 o
  -2   2   9      122.61      127.52      6.80 o
  -1   2   9      255.29      255.65      4.57 o
   0   2   9     1176.38     1281.66     34.19 o
   1   2   9       79.43       73.67      3.77 o
   2   2   9        3.13        3.32      0.91 o
   3   2   9       52.56       56.40      2.08 o
   4   2   9        7.28        5.55      1.01 o
   5   2   9       12.50        7.63      1.96 o
  -5   3   9        7.87       17.64      3.05 o
  -4   3   9        0.61        0.52      0.28 o
  -3   3   9       24.13       24.78      2.08 o
  -2   3   9        7.55        8.73      0.70 o
  -1   3   9       13.08        9.33      0.63 o
   0   3   9      437.90      471.80      8.19 o
   1   3   9       89.85       94.38      1.99 o
   2   3   9       50.56       57.37      1.74 o
   3   3   9        1.40        0.64      0.87 o
   4   3   9       76.41       79.19      3.11 o
  -5   4   9       17.40       13.62      2.62 o
  -4   4   9       94.28       97.59      3.09 o
  -3   4   9        7.64        8.10      0.79 o
  -2   4   9      228.01      232.91      5.19 o
  -1   4   9      162.00      180.61      3.63 o
   0   4   9       35.26       30.51      1.23 o
   1   4   9      205.22      215.73      4.71 o
   2   4   9       22.17       22.75      1.18 o
   3   4   9        1.06        0.52      0.53 o
   4   4   9       10.26        9.34      1.17 o
  -5   5   9       80.31       80.82      7.55 o
  -4   5   9       50.76       55.99      2.70 o
  -3   5   9       43.64       44.91      1.80 o
  -2   5   9        2.25        1.71      1.02 o
  -1   5   9       35.35       33.84      1.28 o
   0   5   9       52.63       52.93      1.60 o
   1   5   9      192.52      211.78      7.37 o
   2   5   9        0.09       -0.81      0.94 o
   3   5   9        5.74        6.89      0.95 o
   4   5   9        0.53       -0.16      0.57 o
  -5   6   9       21.04       19.66      3.44 o
  -4   6   9      107.50      119.90      7.90 o
  -3   6   9      195.52      207.96      5.59 o
  -2   6   9      180.63      184.91      5.41 o
  -1   6   9      361.22      390.70      7.56 o
   0   6   9        6.07        6.33      0.76 o
   1   6   9        2.72        2.69      0.87 o
   2   6   9       48.80       45.78      1.74 o
   3   6   9        1.15        1.87      0.75 o
   4   6   9        0.45        1.25      2.15 o
  -5   7   9        5.73        5.34      3.06 o
  -4   7   9      104.43      103.20      5.85 o
  -3   7   9      101.97      111.87      3.48 o
  -2   7   9       64.86       63.80      2.27 o
  -1   7   9       25.70       23.53      1.75 o
   0   7   9       10.92        8.80      1.00 o
   1   7   9      232.62      247.94      9.01 o
   2   7   9       15.86       14.38      1.58 o
   3   7   9        0.10        0.16      0.81 o
   4   7   9        1.91       -2.88      2.93 o
  -5   8   9        9.21        5.34      2.61 o
  -4   8   9       22.90       22.97      1.87 o
  -3   8   9       80.84       87.78      3.37 o
  -2   8   9      156.21      150.62      4.49 o
  -1   8   9       75.81       78.23      3.59 o
   0   8   9      161.10      163.43      4.83 o
   1   8   9        6.15        7.48      1.24 o
   2   8   9       44.25       43.86      2.98 o
   3   8   9        0.03        1.95      1.09 o
  -4   9   9       10.85        8.12      1.87 o
  -3   9   9       77.94       79.21      2.99 o
  -2   9   9       53.37       53.76      2.36 o
  -1   9   9       42.60       38.56      6.50 o
   0   9   9        1.56        1.70      2.11 o
   1   9   9       10.19        9.13      1.93 o
   2   9   9       47.62       41.21      3.50 o
   3   9   9        0.01       -0.51      0.59 o
  -4  10   9        1.02        1.29      1.46 o
  -3  10   9       17.68       17.70      1.61 o
  -2  10   9       18.91       19.46      1.67 o
  -1  10   9       69.25       71.53      5.27 o
   0  10   9       20.56       18.08      1.50 o
   1  10   9       85.58       85.48      5.54 o
   2  10   9       19.89       21.92      2.12 o
   3  10   9        6.16        5.99      3.64 o
  -4  11   9        2.72        9.07      3.89 o
  -3  11   9        2.24        1.87      1.51 o
  -2  11   9       10.51        8.91      1.92 o
  -1  11   9        3.38        3.54      1.38 o
   0  11   9       18.41       17.97      2.42 o
   1  11   9        0.06        1.36      1.72 o
   2  11   9        7.08        4.92      1.62 o
  -3  12   9        6.23        4.11      3.60 o
  -2  12   9        0.08        5.68      3.20 o
  -1  12   9        6.05        3.29      2.25 o
   0  12   9        7.95        7.70      2.14 o
   1  12   9        3.01        0.52      2.40 o
  -2  13   9        0.01        2.09      2.54 o
  -1  13   9        0.30       -1.43      2.41 o
  -1 -13  10        0.39        0.68      1.47 o
   0 -13  10       41.07       35.11      2.83 o
   1 -13  10        7.85        7.90      1.95 o
  -2 -12  10        0.48       -1.66      1.83 o
  -1 -12  10        1.20        1.24      1.21 o
   0 -12  10       21.41       23.15      2.11 o
   1 -12  10       42.29       45.65      4.45 o
  -2 -11  10        3.26        1.59      1.44 o
  -1 -11  10        1.53        1.42      1.24 o
   0 -11  10        0.05        0.52      1.15 o
   1 -11  10       77.27       82.09      5.96 o
   2 -11  10       13.75       11.16      1.41 o
  -3 -10  10        2.12        2.20      2.93 o
  -2 -10  10       15.14       14.74      1.81 o
  -1 -10  10        1.45        1.46      1.12 o
   0 -10  10        4.93        4.81      1.01 o
   1 -10  10       35.70       35.60      2.54 o
   2 -10  10       38.09       39.37      3.40 o
  -3  -9  10       14.19       11.49      2.02 o
  -2  -9  10        0.94        1.12      0.94 o
  -1  -9  10       12.87        9.81      1.12 o
   0  -9  10       24.88       25.91      1.79 o
   1  -9  10       10.26       11.22      1.40 o
   2  -9  10       82.58       87.90      7.46 o
   3  -9  10        5.47        1.04      3.06 o
  -3  -8  10        5.55        3.10      0.78 o
  -2  -8  10        6.72        7.32      1.00 o
  -1  -8  10        1.39       -0.54      0.92 o
   0  -8  10       22.22       20.09      2.33 o
   1  -8  10        2.10        2.19      0.99 o
   2  -8  10        3.28        0.64      1.89 o
   3  -8  10       12.88       11.84      2.46 o
  -4  -7  10        8.72        7.05      1.45 o
  -3  -7  10       38.26       42.30      2.99 o
  -2  -7  10       59.45       58.12      4.85 o
  -1  -7  10       13.64       13.04      1.07 o
   0  -7  10      121.02      115.91      4.11 o
   1  -7  10       21.62       19.77      1.30 o
   2  -7  10       71.10       85.30      2.59 o
   3  -7  10       26.35       22.25      2.44 o
   4  -7  10        0.35        0.94      1.53 o
  -4  -6  10        4.17        2.37      1.59 o
  -3  -6  10       70.86       69.83      6.54 o
  -2  -6  10       79.11       80.11      3.68 o
  -1  -6  10       64.46       62.61      2.70 o
   0  -6  10       79.51       82.65      2.65 o
   1  -6  10       19.98       20.24      1.34 o
   2  -6  10        0.49       -0.02      1.16 o
   3  -6  10       19.58       20.77      1.62 o
   4  -6  10        2.51       -0.10      1.62 o
  -4  -5  10       16.45       13.50      2.15 o
  -3  -5  10       26.22       29.30      5.10 o
  -2  -5  10       72.86       74.00      3.56 o
  -1  -5  10      256.94      234.09     16.61 o
   0  -5  10       18.11       16.45      1.59 o
   1  -5  10      144.31      144.50      7.57 o
   2  -5  10      133.23      137.81      9.48 o
   3  -5  10       53.66       63.44      6.27 o
   4  -5  10        1.53        1.91      1.47 o
  -5  -4  10       18.11       26.30      4.06 o
  -4  -4  10        0.04        2.26      1.42 o
  -3  -4  10       25.36       24.78      1.81 o
  -2  -4  10      198.24      203.93     11.20 o
  -1  -4  10       58.15       58.78      1.89 o
   0  -4  10      102.75       99.76      5.15 o
   1  -4  10       86.01       88.96      3.52 o
   2  -4  10       12.53       14.85      0.87 o
   3  -4  10       12.94       11.76      1.34 o
   4  -4  10       45.44       54.85      7.69 o
  -5  -3  10       13.33       10.47      2.16 o
  -4  -3  10       86.92       83.69      9.50 o
  -3  -3  10       10.19        8.76      1.21 o
  -2  -3  10       11.11       11.15      1.73 o
  -1  -3  10      165.68      175.79      8.00 o
   0  -3  10      182.08      168.63      4.08 o
   1  -3  10      231.53      231.39      5.29 o
   2  -3  10      171.63      169.41      3.76 o
   3  -3  10       54.62       59.25      7.32 o
   4  -3  10       55.58       59.56      6.50 o
  -5  -2  10        0.66        0.59      2.88 o
  -4  -2  10       42.45       47.58      4.12 o
  -3  -2  10        0.00        0.82      1.63 o
  -2  -2  10       17.48       12.93      3.08 o
  -1  -2  10      151.04      144.62      9.22 o
   0  -2  10      187.60      197.76      4.41 o
   1  -2  10       48.13       45.00      3.84 o
   2  -2  10      360.87      389.38     13.25 o
   3  -2  10        2.81        2.12      1.21 o
   4  -2  10        0.76        0.28      1.37 o
  -5  -1  10        5.08        8.79      3.30 o
  -4  -1  10       41.78       40.92      3.72 o
  -3  -1  10      194.28      209.97      9.60 o
  -2  -1  10       35.51       31.15      2.71 o
  -1  -1  10       10.61       11.33      1.04 o
   0  -1  10       55.93       61.46      2.93 o
   1  -1  10      146.09      145.42      3.02 o
   2  -1  10      147.94      151.70      4.13 o
   3  -1  10        0.49       -0.33      0.54 o
   4  -1  10       11.99       12.92      1.92 o
  -5   0  10        1.91        6.72      3.27 o
  -4   0  10        4.62        0.38      1.82 o
  -3   0  10      276.11      292.66     12.72 o
  -2   0  10        2.94        1.10      1.24 o
  -1   0  10       27.50       22.07      1.22 o
   0   0  10        0.02        0.57      0.50 o
   1   0  10      106.65      108.97      2.73 o
   2   0  10        9.62        9.06      0.92 o
   3   0  10      128.23      136.46      3.95 o
   4   0  10        2.91        0.79      1.37 o
  -5   1  10       54.06       63.29      5.66 o
  -4   1  10       32.64       35.05      3.16 o
  -3   1  10      394.98      445.09     18.74 o
  -2   1  10      432.83      478.62     16.62 o
  -1   1  10       31.14       27.50      1.06 o
   0   1  10      121.05      124.60      4.84 o
   1   1  10        0.01       -0.11      0.51 o
   2   1  10       20.86       16.65      2.32 o
   3   1  10       61.48       70.14      2.45 o
   4   1  10        0.28        0.78      1.55 o
  -5   2  10       59.23       60.12      5.64 o
  -4   2  10       68.14       67.48      4.78 o
  -3   2  10        5.07        5.06      1.16 o
  -2   2  10       45.84       44.90      7.23 o
  -1   2  10       13.94       13.64      0.74 o
   0   2  10        2.71        1.46      0.50 o
   1   2  10       60.09       64.67      2.36 o
   2   2  10       36.99       34.79      1.57 o
   3   2  10        0.01       -1.13      0.94 o
   4   2  10       54.91       53.93      3.50 o
  -5   3  10        6.09       -3.39      3.93 o
  -4   3  10      123.78      121.02      7.29 o
  -3   3  10      203.93      207.57      4.96 o
  -2   3  10      466.92      491.71     10.39 o
  -1   3  10       14.77       12.51      0.85 o
   0   3  10      146.56      146.36      3.18 o
   1   3  10       87.10       89.38      3.11 o
   2   3  10       21.00       17.28      1.40 o
   3   3  10       14.71       12.52      1.19 o
   4   3  10        8.57        8.01      1.76 o
  -5   4  10        2.56        2.74      2.28 o
  -4   4  10       70.12       67.04      2.31 o
  -3   4  10       44.98       48.64      3.74 o
  -2   4  10        4.85        2.79      0.72 o
  -1   4  10       16.93       13.45      1.08 o
   0   4  10       61.40       62.29      1.77 o
   1   4  10       78.53       75.07      2.53 o
   2   4  10       40.12       41.19      1.75 o
   3   4  10        1.81        0.99      0.90 o
   4   4  10        5.25        4.36      1.36 o
  -5   5  10        6.99       -1.37      2.08 o
  -4   5  10        0.67        0.66      1.09 o
  -3   5  10      224.90      251.62      6.73 o
  -2   5  10       50.43       49.24      3.48 o
  -1   5  10      433.37      459.75     10.38 o
   0   5  10        7.89        7.28      0.83 o
   1   5  10       98.61       99.74      3.63 o
   2   5  10       76.59       77.95      3.31 o
   3   5  10       22.47       20.05      2.06 o
   4   5  10        1.65       -0.09      1.19 o
  -5   6  10       13.34        5.79      2.80 o
  -4   6  10        3.29        2.82      0.87 o
  -3   6  10       19.99       16.25      2.42 o
  -2   6  10       87.53       90.72      2.85 o
  -1   6  10        1.82        2.02      0.72 o
   0   6  10       44.29       46.31      1.66 o
   1   6  10       20.39       19.30      1.52 o
   2   6  10       30.04       30.01      1.46 o
   3   6  10        9.94        9.21      1.17 o
   4   6  10        0.39       -1.17      2.87 o
  -5   7  10        5.54        3.60      3.34 o
  -4   7  10        0.20       -0.60      0.98 o
  -3   7  10       15.23       14.38      1.26 o
  -2   7  10       80.93       84.29      3.90 o
  -1   7  10       61.21       62.41      1.96 o
   0   7  10      162.71      173.91      4.91 o
   1   7  10       99.34       91.92      3.37 o
   2   7  10       48.89       51.95      2.06 o
   3   7  10        7.78        7.85      1.22 o
  -4   8  10       46.35       49.51      5.11 o
  -3   8  10        3.82        4.84      1.10 o
  -2   8  10        8.47        7.01      1.15 o
  -1   8  10        2.12        2.52      1.09 o
   0   8  10       27.57       27.86      2.66 o
   1   8  10        7.31        5.10      1.23 o
   2   8  10       19.62       18.34      1.96 o
   3   8  10       14.41       12.44      1.57 o
  -4   9  10        2.43        1.46      2.59 o
  -3   9  10       14.88       12.53      1.62 o
  -2   9  10       49.21       46.98      2.26 o
  -1   9  10        0.03        0.75      1.74 o
   0   9  10        2.85        2.05      1.38 o
   1   9  10       39.10       42.76      2.33 o
   2   9  10        3.15        0.19      1.33 o
   3   9  10       15.95       11.29      3.96 o
  -4  10  10        6.33        4.11      2.69 o
  -3  10  10       52.16       48.47      2.77 o
  -2  10  10       32.51       32.78      2.35 o
  -1  10  10       16.43       19.53      2.00 o
   0  10  10        2.91        1.76      1.08 o
   1  10  10        5.79        3.72      1.55 o
   2  10  10        3.82        2.36      1.44 o
  -3  11  10       19.81       13.44      5.12 o
  -2  11  10       48.96       42.77      7.30 o
  -1  11  10       56.06       51.10      7.92 o
   0  11  10        8.47        8.92      1.92 o
   1  11  10        7.96        2.18      1.52 o
   2  11  10       10.82        9.13      2.93 o
  -2  12  10       57.43       48.36      5.51 o
  -1  12  10       49.73       42.17      4.62 o
   0  12  10       14.38       14.17      3.59 o
  -1  13  10       33.37       29.72      5.19 o
  -1 -12  11        2.39        3.13      2.29 o
   0 -12  11       32.28       29.09      2.90 o
   1 -12  11        3.22        3.45      2.55 o
  -2 -11  11        0.62        0.01      1.11 o
  -1 -11  11        0.50        1.96      1.23 o
   0 -11  11        2.90        2.90      1.37 o
   1 -11  11       35.19       32.69      3.22 o
  -2 -10  11        1.29        2.91      1.20 o
  -1 -10  11       24.52       24.64      2.51 o
   0 -10  11        3.24        3.79      1.16 o
   1 -10  11       72.39       83.48      7.26 o
   2 -10  11        0.78        0.56      0.81 o
  -3  -9  11        0.89        0.69      1.56 o
  -2  -9  11      107.13      114.17      4.32 o
  -1  -9  11        0.02        0.35      0.79 o
   0  -9  11        3.21        3.12      0.87 o
   1  -9  11        3.27        3.01      1.56 o
   2  -9  11       99.16      115.08      9.56 o
  -3  -8  11        1.48        1.41      0.95 o
  -2  -8  11       42.73       49.63      3.89 o
  -1  -8  11       43.36       48.57      2.10 o
   0  -8  11       58.58       57.74      4.03 o
   1  -8  11       19.70       20.82      2.27 o
   2  -8  11      107.22      119.06     12.08 o
   3  -8  11       17.46       11.18      3.03 o
  -3  -7  11        9.30        9.06      3.77 o
  -2  -7  11        7.26        6.83      0.89 o
  -1  -7  11      119.14      112.21      4.80 o
   0  -7  11        5.71        6.15      1.21 o
   1  -7  11        0.64        1.26      0.83 o
   2  -7  11       12.77       10.97      0.86 o
   3  -7  11      103.09      104.74     11.81 o
  -4  -6  11        0.51        1.71      2.46 o
  -3  -6  11       40.06       36.30      2.88 o
  -2  -6  11        6.11        6.80      1.00 o
  -1  -6  11       24.26       20.72      2.62 o
   0  -6  11        7.39        5.87      1.40 o
   1  -6  11       38.92       38.03      3.00 o
   2  -6  11        0.05        0.79      0.48 o
   3  -6  11       97.75      100.09      8.09 o
   4  -6  11        9.51        5.08      5.13 o
  -4  -5  11        2.99        2.21      2.97 o
  -3  -5  11       33.37       32.61      2.49 o
  -2  -5  11        0.49        0.18      0.38 o
  -1  -5  11       19.38       20.99      1.88 o
   0  -5  11      130.90      128.02      4.57 o
   1  -5  11        1.78        1.99      0.79 o
   2  -5  11       19.46       22.45      2.43 o
   3  -5  11        0.79        0.94      2.16 o
   4  -5  11       50.20       52.68      3.24 o
  -4  -4  11       11.01        7.30      1.44 o
  -3  -4  11        1.24        1.64      1.04 o
  -2  -4  11      123.96      129.44      9.37 o
  -1  -4  11      222.62      232.11      9.25 o
   0  -4  11        1.84        1.66      1.26 o
   1  -4  11       24.38       24.66      1.52 o
   2  -4  11        8.45        9.16      1.07 o
   3  -4  11        0.22       -0.81      1.32 o
   4  -4  11       37.04       42.60      6.06 o
  -5  -3  11        2.68        1.51      3.39 o
  -4  -3  11       68.11       73.35      6.47 o
  -3  -3  11       43.39       42.88      8.45 o
  -2  -3  11       81.89       81.09      4.43 o
  -1  -3  11        4.59        5.84      0.76 o
   0  -3  11      211.91      232.02      5.60 o
   1  -3  11        2.80        1.89      0.66 o
   2  -3  11        0.26        0.86      0.64 o
   3  -3  11        3.34        1.13      2.54 o
   4  -3  11        0.00       -2.27      1.51 o
  -5  -2  11       21.12       15.59      2.40 o
  -4  -2  11        5.10        0.08      1.73 o
  -3  -2  11       23.71       19.78      3.83 o
  -2  -2  11        6.95        5.27      1.06 o
  -1  -2  11      263.39      264.68      8.28 o
   0  -2  11      297.24      301.94      8.51 o
   1  -2  11       80.23       81.90      5.37 o
   2  -2  11       13.11       13.95      1.75 o
   3  -2  11        8.98        6.69      1.61 o
   4  -2  11        9.29       10.95      2.43 o
  -5  -1  11        3.22        0.20      2.95 o
  -4  -1  11       13.54       13.45      2.37 o
  -3  -1  11       58.00       66.02      4.72 o
  -2  -1  11      121.52      112.30     10.69 o
  -1  -1  11      207.05      217.83     10.94 o
   0  -1  11       32.42       35.88      1.34 o
   1  -1  11      204.92      213.20      5.05 o
   2  -1  11        4.43        3.23      0.66 o
   3  -1  11       45.67       50.21      2.53 o
   4  -1  11        0.00        2.18      1.53 o
  -5   0  11        1.03        5.41      3.20 o
  -4   0  11       13.04       16.90      2.59 o
  -3   0  11        5.02        3.28      1.58 o
  -2   0  11        1.77        0.20      1.31 o
  -1   0  11       19.10       13.73      0.83 o
   0   0  11      419.72      428.04     12.50 o
   1   0  11      340.05      351.87     10.80 o
   2   0  11       63.94       65.17      2.35 o
   3   0  11        0.22        0.44      0.67 o
   4   0  11        0.14       -1.62      1.53 o
  -5   1  11        1.12        2.93      2.41 o
  -4   1  11        1.34        0.00      0.65 o
  -3   1  11        6.85        3.39      1.81 o
  -2   1  11       48.18       50.94      2.57 o
  -1   1  11      225.14      233.63      5.40 o
   0   1  11      194.03      204.39      4.97 o
   1   1  11       31.04       33.80      1.26 o
   2   1  11      208.23      234.62     10.36 o
   3   1  11       10.71        6.28      1.01 o
   4   1  11       16.65       15.79      3.38 o
  -5   2  11        1.91        0.79      2.17 o
  -4   2  11        3.32        1.82      1.83 o
  -3   2  11        0.03       -0.41      1.12 o
  -2   2  11      301.35      349.85     27.73 o
  -1   2  11        4.53        5.50      1.07 o
   0   2  11       58.55       56.28      2.47 o
   1   2  11      265.04      289.64      6.80 o
   2   2  11      102.71      110.39      5.17 o
   3   2  11       42.46       46.63      2.64 o
   4   2  11        0.19        0.19      0.63 o
  -5   3  11       10.40        6.27      3.31 o
  -4   3  11       20.99       18.67      3.49 o
  -3   3  11        0.07       -0.31      1.73 o
  -2   3  11       14.89       14.05      0.97 o
  -1   3  11       58.73       53.60      1.60 o
   0   3  11      106.36       97.61      2.44 o
   1   3  11       19.92       18.19      0.96 o
   2   3  11       13.58       12.90      1.21 o
   3   3  11       38.73       45.12      3.32 o
   4   3  11        8.91        4.92      1.81 o
  -5   4  11        2.16       -1.30      3.12 o
  -4   4  11       35.91       34.86      3.91 o
  -3   4  11       23.68       26.54      3.07 o
  -2   4  11       13.84       17.30      1.14 o
  -1   4  11      443.02      488.25      9.18 o
   0   4  11       33.31       33.02      1.25 o
   1   4  11        6.45        6.07      0.70 o
   2   4  11       51.35       52.88      2.57 o
   3   4  11       20.47       16.77      1.65 o
   4   4  11        1.17        2.02      2.16 o
  -5   5  11        2.75       -2.21      3.50 o
  -4   5  11       28.27       31.40      2.59 o
  -3   5  11       33.80       42.38      1.72 o
  -2   5  11       99.92      108.58      3.34 o
  -1   5  11        7.11        5.99      0.87 o
   0   5  11       57.64       52.54      1.81 o
   1   5  11       41.55       36.70      1.82 o
   2   5  11        0.16        1.83      0.84 o
   3   5  11        2.51        1.25      1.44 o
  -5   6  11       22.34       31.42      5.43 o
  -4   6  11        3.02        3.14      1.84 o
  -3   6  11       99.57      103.23      5.68 o
  -2   6  11       26.46       30.52      1.90 o
  -1   6  11        4.50        4.56      0.81 o
   0   6  11      508.36      576.88     13.99 o
   1   6  11        2.19        1.95      0.89 o
   2   6  11        9.00        9.90      1.23 o
   3   6  11        0.70       -1.59      1.26 o
  -4   7  11        0.05       -0.82      1.42 o
  -3   7  11       68.36       66.14      5.00 o
  -2   7  11       52.68       56.10      2.42 o
  -1   7  11       51.59       51.62      1.96 o
   0   7  11        3.69        1.62      1.05 o
   1   7  11       98.77       94.35      3.62 o
   2   7  11       10.74        9.98      1.22 o
   3   7  11        4.22        6.60      1.74 o
  -4   8  11        2.91        3.85      3.33 o
  -3   8  11        3.90        4.99      1.21 o
  -2   8  11      179.26      176.00      5.69 o
  -1   8  11       72.39       80.35      2.70 o
   0   8  11       39.41       35.64      2.68 o
   1   8  11       93.86      104.97      3.98 o
   2   8  11        5.85        5.33      1.28 o
   3   8  11        1.71       -1.29      2.05 o
  -4   9  11        0.14       -0.38      3.70 o
  -3   9  11        6.52        5.38      1.60 o
  -2   9  11       25.81       23.99      3.61 o
  -1   9  11       55.35       56.32      2.65 o
   0   9  11       57.12       56.51      4.23 o
   1   9  11       18.69       13.97      1.76 o
   2   9  11        5.23        4.78      1.50 o
  -3  10  11        0.00        0.68      1.57 o
  -2  10  11        4.22        1.94      1.40 o
  -1  10  11       58.40       58.45      3.65 o
   0  10  11       32.79       35.50      2.44 o
   1  10  11        9.12        8.75      1.57 o
   2  10  11        7.96        3.18      2.42 o
  -2  11  11       13.72        7.59      2.54 o
  -1  11  11        2.93       -1.10      2.02 o
   0  11  11       12.65       12.11      2.28 o
   1  11  11        4.73        7.81      3.57 o
  -2  12  11        1.94        9.77      2.98 o
  -1  12  11        3.10        1.75      2.54 o
  -1 -11  12       11.43        8.99      3.83 o
   0 -11  12        9.75        7.04      2.02 o
   1 -11  12       12.31       12.51      2.40 o
  -2 -10  12        5.82        4.70      1.20 o
  -1 -10  12        0.01        0.39      2.17 o
   0 -10  12        5.89        2.55      1.75 o
   1 -10  12        0.02       -1.50      1.00 o
  -3  -9  12        4.04        2.88      2.08 o
  -2  -9  12        0.45       -0.78      2.35 o
  -1  -9  12       14.54       12.42      2.12 o
   0  -9  12        1.75        2.58      1.26 o
   1  -9  12       25.35       24.30      1.89 o
   2  -9  12       14.40       16.38      2.91 o
  -3  -8  12        8.55       10.73      4.20 o
  -2  -8  12        0.99        1.12      1.17 o
  -1  -8  12        4.87        5.87      1.04 o
   0  -8  12        5.50        3.96      1.60 o
   1  -8  12        1.35        0.36      1.11 o
   2  -8  12        8.60        8.74      1.47 o
   3  -8  12       22.33       26.72      3.76 o
  -3  -7  12       13.28       12.66      2.59 o
  -2  -7  12       64.07       72.84      5.57 o
  -1  -7  12       48.03       55.53      4.83 o
   0  -7  12       29.97       32.07      2.20 o
   1  -7  12        3.41        2.80      0.82 o
   2  -7  12       15.58       17.49      3.47 o
   3  -7  12        0.38        2.12      1.61 o
  -4  -6  12       10.32        5.95      3.47 o
  -3  -6  12        1.31        0.32      1.40 o
  -2  -6  12        3.46        3.70      0.63 o
  -1  -6  12       38.05       40.84      2.59 o
   0  -6  12       47.28       45.75      9.99 o
   1  -6  12       37.66       43.20      3.55 o
   2  -6  12        0.04       -0.25      0.89 o
   3  -6  12       20.71       22.79      2.96 o
  -4  -5  12        0.00       -1.68      1.89 o
  -3  -5  12       34.18       24.93      2.34 o
  -2  -5  12       92.83       99.74      3.23 o
  -1  -5  12       65.07       69.10      2.45 o
   0  -5  12      113.02      122.28      3.79 o
   1  -5  12       99.23      108.55      5.65 o
   2  -5  12        0.00        0.67      1.19 o
   3  -5  12       15.22       14.58      1.74 o
  -4  -4  12       17.70       21.89      2.57 o
  -3  -4  12       18.02       17.14      2.31 o
  -2  -4  12        0.37       -0.73      1.26 o
  -1  -4  12       39.28       40.86      2.59 o
   0  -4  12      129.38      143.48      8.02 o
   1  -4  12        1.27        1.39      0.80 o
   2  -4  12       85.17       96.52      3.28 o
   3  -4  12        1.22        0.09      1.10 o
   4  -4  12       17.69       17.50      3.52 o
  -4  -3  12        0.12        0.75      2.12 o
  -3  -3  12        8.41        5.86      1.62 o
  -2  -3  12      130.52      122.47      4.85 o
  -1  -3  12      124.18      136.68      6.66 o
   0  -3  12      112.46      117.13      3.44 o
   1  -3  12      263.10      285.54      7.27 o
   2  -3  12       16.77       18.95      1.58 o
   3  -3  12        0.57        0.77      1.47 o
   4  -3  12        5.36        4.68      2.49 o
  -5  -2  12       19.38       11.29      4.40 o
  -4  -2  12       20.87       19.56      2.40 o
  -3  -2  12       26.59       28.81      2.23 o
  -2  -2  12        4.15        4.33      1.45 o
  -1  -2  12        3.77        5.58      0.66 o
   0  -2  12        0.04       -0.26      0.81 o
   1  -2  12      184.69      208.37      8.59 o
   2  -2  12       12.59       14.18      1.09 o
   3  -2  12       22.51       21.17      2.42 o
   4  -2  12        0.00       -0.20      2.75 o
  -4  -1  12        5.55       13.15      3.52 o
  -3  -1  12       45.67       46.03      3.01 o
  -2  -1  12       46.68       46.55      8.60 o
  -1  -1  12      146.96      143.47      8.42 o
   0  -1  12       71.30       72.73      2.77 o
   1  -1  12        3.03        2.61      0.68 o
   2  -1  12      118.67      119.08      7.57 o
   3  -1  12       27.99       30.55      3.57 o
   4  -1  12        0.55        2.66      3.45 o
  -4   0  12      122.42      125.32      8.32 o
  -3   0  12       42.10       38.68      3.42 o
  -2   0  12        2.42        1.77      1.17 o
  -1   0  12        0.00       -0.88      0.59 o
   0   0  12        5.45        5.44      0.82 o
   1   0  12        8.75        8.75      0.81 o
   2   0  12       30.95       29.20      1.57 o
   3   0  12        0.30       -0.32      1.05 o
   4   0  12        6.90        0.65      3.33 o
  -4   1  12      103.37      102.59      7.20 o
  -3   1  12       61.73       71.24      5.18 o
  -2   1  12      130.21      130.18      5.27 o
  -1   1  12       66.48       65.26      2.90 o
   0   1  12      130.53      122.46      8.00 o
   1   1  12        1.44        0.42      0.66 o
   2   1  12        0.07       -0.77      0.73 o
   3   1  12       11.69        7.87      2.02 o
   4   1  12        1.82        2.74      2.22 o
  -4   2  12        9.82        8.89      2.60 o
  -3   2  12      366.04      384.91     18.38 o
  -2   2  12      239.00      266.88     10.56 o
  -1   2  12        2.62        1.96      1.04 o
   0   2  12        1.74        1.22      0.61 o
   1   2  12       13.64       13.14      1.05 o
   2   2  12       60.77       56.60      4.51 o
   3   2  12        9.37        5.27      1.26 o
   4   2  12        0.57       -1.51      2.67 o
  -4   3  12        1.66        0.85      2.16 o
  -3   3  12       48.13       58.11      3.94 o
  -2   3  12       58.73       63.57      7.38 o
  -1   3  12      329.45      366.37      7.39 o
   0   3  12      101.08      104.01      2.53 o
   1   3  12      125.24      119.80      3.31 o
   2   3  12        8.42        9.31      1.30 o
   3   3  12       15.69       11.01      1.73 o
  -4   4  12        2.46        0.13      1.96 o
  -3   4  12        3.14        3.56      0.65 o
  -2   4  12      169.82      193.99      7.97 o
  -1   4  12      149.50      155.68      4.68 o
   0   4  12       29.30       25.57      1.24 o
   1   4  12        0.61        1.13      0.67 o
   2   4  12       10.38       13.90      2.03 o
   3   4  12       36.77       33.41      3.20 o
  -4   5  12        0.21        1.67      2.41 o
  -3   5  12        4.72        4.88      1.64 o
  -2   5  12       86.81       89.55      3.10 o
  -1   5  12        6.06        4.44      0.81 o
   0   5  12       71.37       76.92      3.17 o
   1   5  12       68.73       71.77      3.84 o
   2   5  12       59.40       62.58      2.78 o
   3   5  12        3.32        2.56      1.78 o
  -4   6  12        8.86       10.44      3.81 o
  -3   6  12        0.19        0.55      0.95 o
  -2   6  12       26.80       26.37      1.61 o
  -1   6  12       55.27       55.23      3.22 o
   0   6  12       83.35       86.78      3.13 o
   1   6  12        1.41        1.10      0.91 o
   2   6  12        0.16       -0.29      1.01 o
   3   6  12        6.90        4.81      2.53 o
  -4   7  12        4.31        1.43      3.52 o
  -3   7  12        6.43        5.38      1.17 o
  -2   7  12       11.93       12.94      1.40 o
  -1   7  12        0.70       -0.08      0.82 o
   0   7  12       11.60       11.02      1.17 o
   1   7  12       21.98       21.55      2.12 o
   2   7  12       22.53       22.43      1.84 o
   3   7  12       20.45       18.18      2.31 o
  -3   8  12        7.62        7.32      2.09 o
  -2   8  12        0.23        0.18      1.82 o
  -1   8  12       15.45       13.33      1.22 o
   0   8  12        3.79        5.08      1.58 o
   1   8  12        0.05       -1.20      1.12 o
   2   8  12        2.97        0.98      1.39 o
  -3   9  12       18.28       15.60      3.32 o
  -2   9  12        0.00       -0.80      1.40 o
  -1   9  12        4.63        4.66      1.50 o
   0   9  12        0.08       -2.51      2.39 o
   1   9  12       36.22       29.99      2.45 o
   2   9  12        2.77       -0.10      2.61 o
  -2  10  12        4.56        3.93      1.60 o
  -1  10  12        7.60        6.31      2.27 o
   0  10  12       16.16       16.70      2.32 o
   1  10  12        0.01       -0.01      2.13 o
  -1  11  12        2.64       -0.91      2.22 o
   0  11  12        6.25        1.79      2.77 o
  -1 -10  13       22.21       18.97      2.21 o
   0 -10  13        8.52       10.75      2.07 o
   1 -10  13        0.17        1.24      1.37 o
  -2  -9  13        0.73        2.26      2.02 o
  -1  -9  13       18.48       18.59      1.71 o
   0  -9  13       46.56       43.86      3.91 o
   1  -9  13        2.28        2.38      1.73 o
  -3  -8  13        1.66       -0.97      3.18 o
  -2  -8  13        0.03       -0.74      1.53 o
  -1  -8  13        5.43        6.54      1.06 o
   0  -8  13       39.75       36.08      3.98 o
   1  -8  13       35.68       33.19      5.47 o
   2  -8  13        3.60       -5.56      4.04 o
  -3  -7  13        0.62       -0.95      2.12 o
  -2  -7  13        0.05        0.49      0.53 o
  -1  -7  13        0.38        0.01      3.71 o
   0  -7  13        2.99        1.48      1.33 o
   1  -7  13       42.94       46.38      7.89 o
   2  -7  13        7.83        6.69      1.13 o
   3  -7  13        0.29       -0.07      2.44 o
  -3  -6  13        1.52        0.19      2.00 o
  -2  -6  13        2.73        2.62      0.45 o
  -1  -6  13        4.58        4.53      0.98 o
   0  -6  13        2.82        2.23      1.10 o
   1  -6  13       24.17       22.99      3.57 o
   2  -6  13       21.11       20.84      3.01 o
   3  -6  13        7.48       10.61      6.43 o
  -4  -5  13        5.24       -0.79      3.47 o
  -3  -5  13        0.24        0.04      2.51 o
  -2  -5  13       17.91       11.11      1.92 o
  -1  -5  13        8.73       12.19      1.15 o
   0  -5  13       15.70       16.08      1.75 o
   1  -5  13        2.52        1.17      1.03 o
   2  -5  13       13.46       12.12      1.16 o
   3  -5  13        9.60        8.60      2.56 o
  -4  -4  13       24.44       22.25      4.65 o
  -3  -4  13       15.30       14.71      3.09 o
  -2  -4  13        0.81       -0.90      1.50 o
  -1  -4  13        1.62        1.20      0.90 o
   0  -4  13        5.47        4.71      1.31 o
   1  -4  13       58.21       63.97      6.35 o
   2  -4  13       14.03        9.37      1.30 o
   3  -4  13        9.50        8.40      2.31 o
  -4  -3  13       15.98        9.93      2.47 o
  -3  -3  13       31.21       29.62      2.53 o
  -2  -3  13        0.13       -0.74      1.18 o
  -1  -3  13       18.59       17.52      1.82 o
   0  -3  13        0.83        1.68      1.00 o
   1  -3  13       13.73       14.13      1.58 o
   2  -3  13       27.47       32.13      2.27 o
   3  -3  13        0.00        1.75      2.21 o
  -4  -2  13        0.35       -0.14      3.19 o
  -3  -2  13       51.29       52.57      9.67 o
  -2  -2  13       82.56       78.42     11.00 o
  -1  -2  13       18.32       15.53      1.16 o
   0  -2  13       65.95       79.21      5.15 o
   1  -2  13        7.40        4.81      0.94 o
   2  -2  13       38.61       42.05      2.04 o
   3  -2  13        1.74        1.11      1.61 o
  -4  -1  13        3.20        3.07      4.02 o
  -3  -1  13       88.42       91.68      4.53 o
  -2  -1  13       35.39       29.83      2.18 o
  -1  -1  13       14.17       19.39      1.38 o
   0  -1  13        3.29        2.07      0.80 o
   1  -1  13       39.19       41.64      1.96 o
   2  -1  13       19.02       19.68      2.29 o
   3  -1  13       10.46       11.25      2.22 o
  -4   0  13        8.92        6.72      3.27 o
  -3   0  13        6.45        4.44      2.01 o
  -2   0  13       54.53       49.42      2.81 o
  -1   0  13      114.68      112.01      5.17 o
   0   0  13       29.50       22.55      1.23 o
   1   0  13       49.44       51.50      2.35 o
   2   0  13       19.49       22.42      1.60 o
   3   0  13       23.09       23.73      2.70 o
  -4   1  13        0.02        0.91      2.22 o
  -3   1  13        0.56       -1.37      2.16 o
  -2   1  13       95.37      102.77      4.66 o
  -1   1  13        1.33       -0.54      0.93 o
   0   1  13       28.50       32.81      2.84 o
   1   1  13        2.83        2.32      0.73 o
   2   1  13        4.32        3.74      1.05 o
   3   1  13       22.45       15.26      5.99 o
  -4   2  13       34.96       16.24      3.71 o
  -3   2  13       20.61       16.84      2.65 o
  -2   2  13        7.17        8.59      1.45 o
  -1   2  13        7.55        7.12      0.84 o
   0   2  13       44.53       39.71      1.68 o
   1   2  13       39.05       36.58      2.79 o
   2   2  13       40.03       33.29      4.68 o
   3   2  13       11.84       11.24      2.18 o
  -4   3  13        0.30       -1.57      2.28 o
  -3   3  13       56.23       57.90      3.50 o
  -2   3  13        5.70        7.35      1.41 o
  -1   3  13       96.99      100.87      3.34 o
   0   3  13        3.88        4.01      0.78 o
   1   3  13       21.32       22.30      1.32 o
   2   3  13        8.09        6.61      1.25 o
   3   3  13        4.91        4.18      2.04 o
  -4   4  13       26.03       23.49      4.07 o
  -3   4  13       18.01       10.04      2.96 o
  -2   4  13       19.92       21.56      1.32 o
  -1   4  13       65.90       69.25      2.25 o
   0   4  13        0.01        0.02      0.71 o
   1   4  13       10.73        6.57      1.12 o
   2   4  13        8.75        6.84      1.50 o
   3   4  13        7.41        2.32      2.46 o
  -4   5  13        0.56        1.37      2.48 o
  -3   5  13        0.04        0.82      1.48 o
  -2   5  13       71.13       75.40      2.87 o
  -1   5  13       31.81       28.82      2.29 o
   0   5  13        0.01       -0.22      1.22 o
   1   5  13        4.61        4.04      1.20 o
   2   5  13        8.75        6.09      1.32 o
   3   5  13        0.02        0.72      2.62 o
  -3   6  13        5.87        3.20      2.99 o
  -2   6  13       21.97       17.18      1.95 o
  -1   6  13       52.22       57.15      2.23 o
   0   6  13       47.80       52.42      3.67 o
   1   6  13       23.09       20.09      1.84 o
   2   6  13        0.80        0.40      1.12 o
  -3   7  13        1.91        2.93      2.54 o
  -2   7  13        1.04        0.17      0.61 o
  -1   7  13      165.05      177.83      5.03 o
   0   7  13       26.28       24.01      1.65 o
   1   7  13        1.04        0.17      1.11 o
   2   7  13        3.17        1.25      1.27 o
  -2   8  13        8.68        8.00      1.44 o
  -1   8  13        3.53        1.51      0.93 o
   0   8  13      102.09      103.63      4.55 o
   1   8  13       40.61       38.66      2.74 o
   2   8  13        6.01        4.85      2.81 o
  -2   9  13        1.53        1.47      2.44 o
  -1   9  13        1.50       -0.68      1.38 o
   0   9  13       48.99       43.61      3.28 o
   1   9  13       19.18       17.88      3.48 o
  -1  10  13        0.00        0.72      2.09 o
   0  10  13        0.55       -2.53      1.95 o
  -1  -9  14        5.40        4.76      1.70 o
   0  -9  14        0.10       -2.76      1.84 o
   1  -9  14        0.00       -2.61      1.90 o
  -2  -8  14        0.46        2.30      1.92 o
  -1  -8  14       23.76       26.61      3.07 o
   0  -8  14        2.46        0.65      2.48 o
   1  -8  14        1.39        1.60      1.14 o
  -2  -7  14        1.48        2.59      1.94 o
  -1  -7  14        1.70        3.51      2.15 o
   0  -7  14       40.85       43.36      5.83 o
   1  -7  14        5.83        5.80      1.54 o
   2  -7  14        2.07        5.00      2.42 o
  -3  -6  14        0.42       -1.00      3.43 o
  -2  -6  14       50.17       38.01      3.48 o
  -1  -6  14        5.27        2.94      0.90 o
   0  -6  14       34.03       39.70      3.65 o
   1  -6  14       23.66       25.17      3.47 o
   2  -6  14        6.84        6.55      1.24 o
  -3  -5  14        3.21        0.00      2.45 o
  -2  -5  14       11.46        4.03      1.67 o
  -1  -5  14        1.01       -0.15      1.52 o
   0  -5  14       16.17       19.41      1.55 o
   1  -5  14       24.43       27.94      2.41 o
   2  -5  14       25.84       29.00      1.87 o
  -3  -4  14        0.14        3.27      2.16 o
  -2  -4  14        0.70        1.69      1.83 o
  -1  -4  14       92.36       96.49      3.48 o
   0  -4  14       13.80       12.25      1.31 o
   1  -4  14       94.49       96.87      9.15 o
   2  -4  14       19.75       17.43      3.31 o
   3  -4  14        5.84        8.41      2.67 o
  -4  -3  14        3.86       -0.26      2.66 o
  -3  -3  14        2.22        4.20      2.02 o
  -2  -3  14        3.78        3.16      1.85 o
  -1  -3  14        0.13       -0.29      0.76 o
   0  -3  14        1.85        2.68      0.99 o
   1  -3  14       12.08       11.35      2.57 o
   2  -3  14       42.91       39.62      4.25 o
   3  -3  14       24.67       24.28      4.78 o
  -4  -2  14        0.10        0.00      0.65 o
  -3  -2  14        2.72        4.22      2.01 o
  -2  -2  14        0.16       -3.00      2.00 o
  -1  -2  14       15.56       14.08      1.92 o
   0  -2  14       15.33       17.83      1.38 o
   1  -2  14       47.70       44.89      2.22 o
   2  -2  14       19.93       19.64      1.56 o
   3  -2  14       21.72       25.81      3.44 o
  -4  -1  14        0.80       -3.85      4.31 o
  -3  -1  14       13.30       12.96      2.52 o
  -2  -1  14       23.87       25.05      2.33 o
  -1  -1  14        5.09        7.59      1.04 o
   0  -1  14       14.48       12.12      1.25 o
   1  -1  14       16.86       16.95      1.83 o
   2  -1  14        0.76        3.36      1.83 o
   3  -1  14        5.95        4.77      2.04 o
  -4   0  14        0.60       -1.63      2.41 o
  -3   0  14        2.76        2.20      1.63 o
  -2   0  14       32.24       28.82      2.56 o
  -1   0  14        4.52        5.29      1.99 o
   0   0  14       24.05       25.94      1.69 o
   1   0  14       11.76       12.04      1.30 o
   2   0  14        1.76        1.36      1.12 o
   3   0  14        0.39       -0.36      1.79 o
  -3   1  14        2.77        5.08      2.55 o
  -2   1  14       55.89       61.33      7.18 o
  -1   1  14       97.31      102.26      3.69 o
   0   1  14       10.40       12.55      1.38 o
   1   1  14       27.32       26.28      1.53 o
   2   1  14        1.38       -0.22      1.24 o
   3   1  14        0.11        0.04      2.01 o
  -3   2  14        0.00       -2.92      1.94 o
  -2   2  14        0.05        0.24      1.45 o
  -1   2  14       73.82       77.84      4.46 o
   0   2  14       17.36       16.23      1.49 o
   1   2  14       25.88       28.65      1.57 o
   2   2  14        3.05        2.24      1.43 o
   3   2  14        1.78        3.36      2.12 o
  -3   3  14        1.51        0.04      1.48 o
  -2   3  14        1.84       -0.25      1.26 o
  -1   3  14       45.61       49.29      1.92 o
   0   3  14      103.15      111.41      3.46 o
   1   3  14        1.78        2.94      0.90 o
   2   3  14       20.19       17.68      1.98 o
  -3   4  14        0.05       -1.61      3.68 o
  -2   4  14       30.71       31.44      5.43 o
  -1   4  14        4.45        5.28      2.38 o
   0   4  14       23.67       23.74      1.55 o
   1   4  14       18.20       17.28      1.87 o
   2   4  14        0.58        0.67      1.63 o
  -3   5  14        0.12        1.82      2.36 o
  -2   5  14        0.05        2.42      1.86 o
  -1   5  14        0.89        0.25      0.84 o
   0   5  14       73.95       75.21      2.45 o
   1   5  14       34.48       30.41      1.94 o
   2   5  14        0.29       -0.16      1.23 o
  -2   6  14        0.67        1.82      1.55 o
  -1   6  14       19.22       18.69      1.38 o
   0   6  14        0.11        0.37      0.93 o
   1   6  14        8.19        5.67      1.34 o
   2   6  14       10.86        3.84      2.55 o
  -2   7  14        3.86        5.75      2.48 o
  -1   7  14       16.37       15.19      1.44 o
   0   7  14        2.16        2.29      1.06 o
   1   7  14       13.48        7.83      1.54 o
  -1   8  14        1.71        2.08      2.88 o
   0   8  14       29.41       28.11      7.15 o
   1   8  14        0.00       -0.67      1.53 o
   0   9  14        0.03       -1.54      5.39 o
  -1  -8  15        0.18       -0.65      2.15 o
   0  -8  15        0.91       -0.56      1.66 o
  -2  -7  15        3.47        1.57      3.99 o
  -1  -7  15        3.44        4.27      2.54 o
   0  -7  15        2.58        1.02      1.43 o
   1  -7  15        4.63        5.78      1.32 o
  -2  -6  15        9.61        5.74      2.21 o
  -1  -6  15        5.59        6.73      2.56 o
   0  -6  15        2.02        2.02      1.39 o
   1  -6  15        0.26        0.70      1.18 o
  -3  -5  15        5.58        3.85      4.95 o
  -2  -5  15       24.64       29.81      3.97 o
  -1  -5  15        0.02        0.66      0.96 o
   0  -5  15        0.15       -0.20      0.98 o
   1  -5  15       13.87       12.61      1.70 o
   2  -5  15        1.92        0.97      2.28 o
  -3  -4  15       22.23       19.23      5.03 o
  -2  -4  15        5.74        6.46      2.69 o
  -1  -4  15       23.28       25.26      5.00 o
   0  -4  15       20.36       23.79      2.77 o
   1  -4  15        0.11        0.59      1.44 o
   2  -4  15        0.23        2.88      3.65 o
  -3  -3  15        0.05       -0.80      1.93 o
  -2  -3  15       36.92       29.83      3.02 o
  -1  -3  15       91.30       88.69      9.32 o
   0  -3  15        8.54        9.01      1.47 o
   1  -3  15        0.19        0.74      0.91 o
   2  -3  15        6.17        6.00      1.36 o
  -3  -2  15        1.48        1.80      2.04 o
  -2  -2  15       30.72       29.69      2.76 o
  -1  -2  15       22.51       21.39      3.36 o
   0  -2  15       91.02       95.60      3.64 o
   1  -2  15        1.33        2.97      1.05 o
   2  -2  15        2.78        6.19      3.01 o
  -3  -1  15        1.15       -0.47      3.20 o
  -2  -1  15        1.83       -0.02      2.32 o
  -1  -1  15       16.40       16.65      1.86 o
   0  -1  15      131.98      139.27     14.32 o
   1  -1  15        1.50        1.64      1.33 o
   2  -1  15        1.79        2.68      2.74 o
  -3   0  15        0.67        3.74      2.71 o
  -2   0  15        0.03       -0.10      1.74 o
  -1   0  15       23.33       24.62      2.22 o
   0   0  15        2.48        1.06      1.03 o
   1   0  15       39.80       39.57      3.04 o
   2   0  15       11.70        9.99      5.42 o
  -3   1  15        0.07       -0.45      1.71 o
  -2   1  15        5.51        5.93      1.76 o
  -1   1  15        1.36        1.88      0.88 o
   0   1  15        4.80        4.40      0.92 o
   1   1  15       55.14       48.04      3.56 o
   2   1  15        0.23        0.35      2.13 o
  -3   2  15        2.57        0.38      2.40 o
  -2   2  15        0.41        0.25      1.32 o
  -1   2  15        0.57       -0.06      0.80 o
   0   2  15        3.99        4.89      1.07 o
   1   2  15        0.46        1.17      1.37 o
   2   2  15        5.30        0.03      4.15 o
  -3   3  15       22.52       22.48      3.75 o
  -2   3  15        0.50       -2.53      1.68 o
  -1   3  15        0.23        0.10      0.73 o
   0   3  15        2.54        1.48      0.89 o
   1   3  15        2.98        3.32      1.17 o
   2   3  15       18.33       10.82      2.16 o
  -2   4  15        5.98        3.26      1.69 o
  -1   4  15        0.04       -1.09      1.60 o
   0   4  15        4.74        5.07      1.27 o
   1   4  15        0.03        0.27      1.47 o
   2   4  15        6.85        6.10      2.18 o
  -2   5  15       23.90       28.76      4.42 o
  -1   5  15        0.15        1.06      2.02 o
   0   5  15        0.04        0.69      1.08 o
   1   5  15        4.82        2.94      1.40 o
  -1   6  15        0.29        0.87      1.30 o
   0   6  15        1.64        1.14      0.98 o
   1   6  15        5.65        2.57      2.20 o
  -1   7  15       37.12       35.16      2.98 o
   0   7  15        4.39        0.23      1.66 o
  -1  -6  16        2.23        0.59      2.09 o
   0  -6  16       24.08       28.11      3.55 o
  -2  -5  16        0.50        2.74      2.28 o
  -1  -5  16        4.82        4.62      2.36 o
   0  -5  16       14.25        8.68      1.61 o
   1  -5  16       31.36       33.66      5.32 o
  -2  -4  16        0.00       -0.52      2.28 o
  -1  -4  16        3.12        0.71      2.05 o
   0  -4  16        5.37        4.32      1.34 o
   1  -4  16       20.98       18.71      2.10 o
  -2  -3  16        0.70        1.63      3.26 o
  -1  -3  16        1.09        0.45      1.92 o
   0  -3  16       15.07       17.48      1.99 o
   1  -3  16        9.73        4.59      1.54 o
  -2  -2  16        1.97        0.07      2.90 o
  -1  -2  16        0.00        0.65      0.92 o
   0  -2  16        6.58        5.64      1.23 o
   1  -2  16        3.89        2.17      1.17 o
  -2  -1  16        5.40        4.62      2.47 o
  -1  -1  16        7.55        8.31      1.25 o
   0  -1  16        3.96        6.10      2.65 o
   1  -1  16        7.97       11.82      1.88 o
  -2   0  16        0.00        0.26      3.25 o
  -1   0  16        9.87        9.92      2.45 o
   0   0  16       13.06       12.20      1.66 o
   1   0  16        0.00       -1.11      1.23 o
  -2   1  16       11.62       10.75      2.86 o
  -1   1  16        3.77        3.64      1.05 o
   0   1  16        8.13        8.60      1.51 o
   1   1  16       32.36       33.61      2.49 o
  -2   2  16        2.31        0.33      2.36 o
  -1   2  16        3.08        5.78      1.17 o
   0   2  16       20.92       19.39      2.19 o
   1   2  16        3.59        3.61      1.64 o
  -2   3  16        3.76        0.26      2.47 o
  -1   3  16        1.04        1.71      1.49 o
   0   3  16        2.65        0.87      1.54 o
   1   3  16       12.51        9.77      1.51 o
  -1   4  16        0.01        1.59      1.65 o
   0   4  16        0.60       -0.12      1.11 o
   1   4  16       14.04        6.87      2.11 o
  -1   5  16        0.34        1.62      1.15 o
   0   5  16        0.04        2.02      1.42 o
  -1   6  16        1.35        0.07      2.05 o
  -1  -2  17        0.08       -4.68      3.32 o
   0  -2  17       33.00       39.26      6.95 o
  -1  -1  17       14.43       12.00      3.13 o
   0  -1  17        1.54        1.78      4.86 o
  -1   0  17        0.57        1.57      3.52 o
   0   0  17        3.86       -0.79      1.80 o
  -1   1  17        1.53        5.08      2.47 o
   0   1  17        3.43        1.80      1.68 o
  -1   2  17        7.23        3.79      2.67 o
   0   2  17        0.00       -1.08      1.15 o
 
